# Supplementary material for: Exploring the mechanisms underlying quercetin, a key component of Achyranthis Bidentatae Radix, against intervertebral disc degeneration
Source: Front Immunol. 2026 Mar 10;17:1744969. doi: 10.3389/fimmu.2026.1744969 (PMC13008645; doi:10.3389/fimmu.2026.1744969)
Supplement: Supplementary file 4 [file Table2.xls]

## Sheet: Sheet1
Supplementary Table S2. Data sources, filtering criteria, and preprocessing steps for the integrated bioinformatics analysis.
Data Category	Source (Database, Version or Access Date)	Key Filtering/Processing Steps	Final Output (Gene/Compound Set)
IDD-Associated Targets	GeneCards (https://www.genecards.org/) OMIM (https://www.omim.org/) PharmGKB (https://www.pharmgkb.org/)	Keyword search: “intervertebral disc degeneration”. • GeneCards: Entries with a relevance score > 1 were retained. • All retrieved entries were merged, and duplicates were removed.	A unified set of 2,915 IDD-associated genes.
ABR Active Components	TCMSP (https://old.tcmsp-e.com/)	Pharmacokinetic screening: Oral Bioavailability (OB) ≥ 30% and Drug-likeness (DL) ≥ 0.18	21 candidate active compounds of ABR.
Predicted Targets for ABR Components	PubChem (https://pubchem.ncbi.nlm.nih.gov/) PharmMapper (http://lilab-ecust.cn/pharmmapper/) SwissTargetPrediction (http://www.swisstargetprediction.ch/) BATMAN-TCM (http://bionet.ncpsb.org/batman-tcm/index.php)	• Species filter: “Homo sapiens”. • Potential protein targets for the 21 ABR compounds were predicted using each database's standard protocol. • All target identifiers were standardized to official gene symbols using UniProt (https://www.uniprot.org/). • Merged and duplicates removed.	A unified set of 4,636 non-redundant, human gene targets predicted for ABR’s active components.
DEGs	RNA-seq data	• Tissue Source: Human NP tissue from 3 IDD patients (Pfirrmann Grade IV-V) and 3 control patients (Pfirrmann Grade I-II) (Section 2.1). • RNA-seq & Bioinformatics: Total RNA was extracted using TRIzol. Sequencing libraries were constructed and sequenced. Differentially expressed genes (DEGs) were identified using the edgeR package in R with a parametric F-test. • Significance Thresholds: |Fold C…	340 Differentially Expressed Genes (DEGs) (279 up-regulated, 61 down-regulated in IDD).
