# Supplementary material for: Exploring the mechanisms underlying quercetin, a key component of Achyranthis Bidentatae Radix, against intervertebral disc degeneration
Source: Front Immunol. 2026 Mar 10;17:1744969. doi: 10.3389/fimmu.2026.1744969 (PMC13008645; doi:10.3389/fimmu.2026.1744969)
Supplement: Supplementary file 7 [file Table5.xls]

## Sheet: GeneCard
Gene Name	Relevance score
COL9A3	105.415
COL11A1	91.0912
GRN	88.3968
COL2A1	80.8439
COL9A2	78.575
ASPN	71.3624
CILP	64.5937
CFH	64.3929
COL11A2	60.3866
HTRA1	60.2639
THBS2	57.2843
COL9A1	55.0889
EYS	48.4118
ERCC6	47.9337
CEP290	43.0746
APOE	41.1654
IL1B	40.2663
VCAN	40.1956
FBLN5	37.6693
PDE6B	35.02
TGFB1	32.8034
ACAN	32.3466
TNF	32.2022
CENPP	31.9949
IL6	27.8516
OPA1	27.7626
GUCA1B	27.1536
LCA5	26.8961
MMP9	26.7117
POLG	26.7
VDR	26.5069
VEGFA	26.4405
TRPV4	26.156
BMP2	26.1553
SMAD3	25.8634
TIMP3	25.8274
MMP3	25.3381
FBN2	25.0035
ATXN7	24.9229
LMNA	24.109
APP	23.7759
MFN2	23.4373
COL1A1	23.4264
SOD1	23.3245
TP53	22.2363
DHDDS	21.814
TGFBR2	21.6155
ATXN1	21.5726
MT-ATP6	21.4627
TLR4	21.3644
SQSTM1	21.2825
IL10	20.8511
ERCC8	20.4982
CTSD	20.478
NGF	20.3825
GFAP	20.3727
TGFBR1	19.7885
PTEN	19.7781
PSEN1	19.2448
IL1A	19.204
MATN3	19.104
GDF6	18.8718
CTNNB1	18.8358
CDH23	18.7745
TGFB2	18.6403
MMP19	18.3754
CHST3	18.3343
MMP2	18.3111
IFNG	18.2374
FLNA	18.1655
SLC6A6	18.0854
POMGNT1	18.0697
BMP4	18.0171
ELN	17.9706
NOTCH3	17.967
CCL2	17.9454
NUP62	17.8054
HIF1A	17.6377
MT-ND5	17.4492
RRM2B	17.4374
DLG4	17.3962
ADGRV1	17.0483
PRKN	16.9787
CASP3	16.7192
FGF2	16.48
DCN	16.4278
FN1	16.3459
ACE	16.3242
GDF5	16.1688
RPGRIP1L	16.1183
SOX9	16.0705
FIG4	16.0387
MT-ATP8	16.0099
MTRFR	16.0052
UCHL1	15.9403
PLP1	15.8789
DNM1L	15.8704
NLRP3	15.852
BDNF	15.7092
FAS	15.6687
CSF1R	15.6607
MKS1	15.6468
OFD1	15.6252
CASP8	15.6135
MMP13	15.6125
NTRK2	15.5525
FBN1	15.5014
TWNK	15.4306
CRP	15.4054
GLB1	15.3657
TREM2	15.2911
CC2D2A	15.2651
LRRK2	15.0921
NOS3	15.0896
ALB	15.0305
DES	15.0062
CD36	14.9213
BMP7	14.839
MYH14	14.8382
AKT1	14.8268
CXCL8	14.7351
PGBD3	14.7136
NEFL	14.6316
CBS	14.5705
PIK3CA	14.4065
IL17A	14.3425
ATM	14.2965
MT-ND6	14.2729
MYH7	14.2537
NTRK1	14.1748
POMT1	14.1128
TLR2	14.0828
SIRT1	14.0459
MT-CO1	13.9323
PLA2G6	13.8454
PON1	13.8247
COMT	13.6557
DYNC1H1	13.6506
SLC19A1	13.6349
RAB7A	13.6069
MAG	13.5951
NFKB1	13.5388
B3GAT3	13.3987
AR	13.3973
FKTN	13.2988
FASLG	13.1426
MT-CYB	13.0435
MMACHC	13.0376
ATG7	12.9165
TNFRSF11B	12.7398
SLC2A1	12.7197
CHAT	12.6832
IFT88	12.6823
FMOD	12.6702
PCYT1A	12.6073
FGF14	12.5971
TERT	12.5778
MMP1	12.5607
POMT2	12.5396
TIMP1	12.4433
TNFSF11	12.4237
CXCL12	12.4118
SHH	12.3833
CDKN2A	12.3678
IL2	12.3044
POLG2	12.2307
GRM1	12.2201
COL3A1	12.1946
NOTCH1	12.1815
FLNB	12.1526
SDHA	12.1507
IGF1	12.1449
STAT3	12.1204
TUG1	12.1044
TNFSF10	12.0474
HGD	12.0247
LTBP3	11.9926
SNAP25	11.9611
SULF1	11.9009
CCN2	11.897
TGFB3	11.8836
HSPG2	11.8331
IL1RN	11.8303
PTGS2	11.8146
RPS27A	11.7718
MT-CO2	11.7624
FADD	11.7365
BCL2	11.6165
TMEM67	11.5932
CTSF	11.5635
IDUA	11.5407
F2	11.4698
MYOC	11.4106
CCL5	11.3974
COL6A3	11.2597
MTOR	11.2047
CTLA4	11.1006
TNFRSF10A	11.0648
NF1	11.0118
TK2	10.9955
COL6A1	10.9589
ADAMTS5	10.921
PISD	10.8764
PINK1	10.8694
IL4	10.8148
ADAMTS4	10.7433
CEP164	10.693
ADAMTS17	10.6906
NFE2L2	10.6467
SMAD2	10.6331
TNFRSF10B	10.6232
SOD2	10.5842
TNFRSF1A	10.5824
PMM2	10.5542
DAG1	10.4918
MVK	10.458
B3GALT6	10.4553
ADAR	10.4257
NT5E	10.3996
TYMP	10.3368
COL5A1	10.316
CASP9	10.3134
CD4	10.3131
BAX	10.2607
MRE11	10.204
EIF2AK3	10.0982
ESR1	10.0705
COL5A2	10.0675
SLC1A3	10.0173
MMP7	9.99535
TUBGCP6	9.92094
AQP1	9.91038
CASP1	9.90794
PLAU	9.87887
TRAPPC2	9.8578
UBE3A	9.85229
HMOX1	9.79898
CXCR4	9.7753
EZH2	9.73089
RUNX2	9.72379
FGFR3	9.7219
SCN9A	9.68888
PDGFB	9.67664
FCGR2A	9.66598
LGALS3	9.64251
HLA-DQB1	9.62855
AGER	9.61621
B4GALT7	9.60277
COL6A2	9.59167
NOS2	9.58527
LEP	9.576
PARP1	9.56542
MYH9	9.55298
CTBP1	9.51093
CTSK	9.44556
GJB2	9.43915
FOXC1	9.42007
LTBP2	9.40818
FGFR2	9.39967
ERBB2	9.39776
GSN	9.34418
ANKLE2	9.32951
POU5F1	9.32911
TRPA1	9.26078
NDUFV2	9.1599
CD63	9.13866
CAPN1	9.13514
RANBP2	9.11049
TFAP2A	9.09389
IL1R1	9.06939
CAV1	9.04392
TREX1	9.03216
CCDC88C	9.006
ACTG1	9.00079
MAPK1	8.98508
PCNA	8.96608
XYLT2	8.92542
JUN	8.8956
HLA-DRB1	8.88058
HLA-A	8.82844
ATRIP	8.81055
SPARC	8.7834
TBX1	8.74732
PIEZO1	8.68661
EGFR	8.65642
LOXL3	8.65181
PECAM1	8.62111
DLX3	8.60828
ANKH	8.55826
MPDZ	8.55289
EWSR1	8.5377
COCH	8.53041
SLC25A4	8.52496
HLA-B	8.46523
ADCY6	8.45058
SLC2A3	8.44179
MBL2	8.43612
BRAF	8.43492
CAT	8.42717
EXTL3	8.41161
GPT	8.32351
BMP6	8.28592
NPY	8.26258
INS	8.25526
CXCL10	8.21444
COL10A1	8.20475
MYOD1	8.19651
NOG	8.18391
LRPPRC	8.17631
L1CAM	8.17151
HMGB1	8.08087
YAP1	8.05206
ADAMTSL1	8.05107
ACVR1	8.02907
AKT3	8.0151
PLK4	8.0131
SDHD	7.97582
IBSP	7.97141
KRT8	7.94754
MAPK8	7.93728
CDH2	7.92924
CHI3L1	7.92437
ERCC1	7.90612
SDHAF1	7.90333
CD34	7.89466
DCT	7.88973
CD8A	7.88792
NAIP	7.86954
EGF	7.8132
GSK3B	7.80695
SAMHD1	7.79656
PIGQ	7.78916
MET	7.78839
IHH	7.77103
SLC26A2	7.76955
ADCY5	7.74837
SLCO2A1	7.73922
PIEZO2	7.7251
DNA2	7.7216
TAC1	7.69763
CDH1	7.69636
MBTPS2	7.68761
SMAD5-AS1	7.67358
SPP1	7.6724
CUL4B	7.6597
DNM1	7.64031
PIK3CG	7.63102
PAPPA	7.62329
IGF1R	7.59327
SDHB	7.58624
RNASEH2C	7.58054
NF2	7.5007
CCL3	7.49205
FOXO1	7.47927
TNMD	7.46609
COMP	7.45733
XYLT1	7.4347
ITGA5	7.4265
ENG	7.3985
TNFRSF11A	7.38222
FANCC	7.3717
GCH1	7.36619
MIF	7.36334
ALG2	7.34846
MYH3	7.34509
CSF2	7.34039
EP300	7.3402
IL18	7.33253
RNASEH2B	7.3318
SEMA3A	7.30617
NR1H4	7.30487
FOXO3	7.30237
COL1A2	7.29984
TRIM21	7.26743
PIGA	7.26319
IFT57	7.26101
PAPSS2	7.26095
TRPM6	7.24052
CCL11	7.21334
NFAT5	7.20375
IL4R	7.20279
GAD1	7.20088
CEP97	7.19118
FGFR1	7.18778
FTO	7.16922
CALML6	7.13158
BPNT2	7.12862
PLOD1	7.11822
MMP14	7.07855
SLC25A19	7.07394
MAPK3	7.0609
ICAM1	7.0243
RNASEH2A	7.02076
CD68	7.013
HSPB2	7.00618
KCNQ4	6.99139
MLXIPL	6.98269
FOS	6.96782
CHST14	6.96496
CDKN1A	6.96137
POLR1A	6.9541
RREB1	6.94417
BGLAP	6.93185
MYC	6.92771
BIRC5	6.92365
MYD88	6.92357
WNT3A	6.90574
TIMP2	6.89928
SRY	6.88988
KRT19	6.87965
DPP6	6.87611
MAPK14	6.8759
CCND1	6.86571
LAMA5	6.84336
GPC6	6.83312
ITGB1	6.82821
RUNX1	6.81666
LEPR	6.78918
AMBP	6.78428
ZMPSTE24	6.76726
MKI67	6.76039
COX5A	6.75905
ARID1A	6.7588
KRAS	6.74819
SLC26A4	6.74628
LGALS1	6.7401
RELA	6.73708
ZNF335	6.73075
NCAM1	6.72427
KAT5	6.72414
CKB	6.70264
TEK	6.68211
PLCB3	6.67925
ANGPT2	6.67661
MT-RNR2	6.63995
RTTN	6.63771
PDE11A	6.62119
NGFR	6.61856
ABCB1	6.61097
PITRM1	6.60919
RETREG1	6.60919
PHKG2	6.59458
CASR	6.59077
BMPR2	6.57641
MMP28	6.57515
DBH	6.57223
PRDM8	6.57005
NES	6.55849
ACHE	6.55838
CHEK2	6.55213
PTCH1	6.5295
LIF	6.51565
KIAA1217	6.50224
KIF7	6.49719
CALCA	6.47459
LAMP1	6.46567
LAMB1	6.46398
BLM	6.46315
AMPD2	6.46203
TNFRSF1B	6.46172
IDH1	6.45425
CSTB	6.40739
DSPP	6.39859
NPPC	6.39063
TRPS1	6.36617
SLC19A2	6.34847
GPX4	6.34383
EDN1	6.3282
MPZL1	6.32433
ZEB1	6.31348
LRRK1	6.30926
PTN	6.29327
P2RX7	6.27464
CNTN2	6.2696
CSF1	6.22499
LFNG	6.22152
TRPV1	6.21675
PRKG1	6.20642
DVL1	6.17789
SMAD9	6.17464
CNTLN	6.17267
FGF18	6.12727
MCPH1	6.12659
GPC3	6.11254
NRG1	6.10879
PIK3CD	6.09784
GPI	6.09468
HSPA8	6.09352
NPR3	6.08591
POSTN	6.06724
CEP63	6.06667
ANXA5	6.05491
DIP2C	6.04166
IFNA1	6.03416
TAPT1	6.03295
SERPINE2	6.02763
AQP2	6.01995
RIPK1	6.01715
TLR3	6.01313
BAG6	6.00291
ADIPOQ	5.9947
CDKN1B	5.98419
ANGPTL4	5.97891
THBS1	5.97888
POU4F3	5.96962
KCNB1	5.9647
CD274	5.96394
GJB3	5.95091
CNMD	5.94111
RHOA	5.9331
MMP8	5.92181
SHOX	5.91159
GSR	5.89901
CD44	5.89853
SUCO	5.87677
STK11	5.86334
VIM	5.85526
MCCC1	5.85394
SC5D	5.85366
ERN1	5.82425
STOX1	5.81905
TUBA1A	5.81452
IL13	5.81066
IL5	5.80124
NR3C1	5.79745
ASPM	5.79483
DONSON	5.79095
PIK3R2	5.78949
PNPLA3	5.78758
PCNT	5.7763
BRCA1	5.77314
NR5A1	5.75765
ADGRG6	5.74933
CUL4A	5.74187
PI4KA	5.74102
ASIC3	5.7386
KRT18	5.72744
DOCK8	5.69135
NOTCH2	5.68163
HADH	5.67985
MGME1	5.67859
SERPINC1	5.67264
GRIN1	5.66764
ARL13B	5.65823
BRD4	5.6507
ATG5	5.65007
ESR2	5.64865
EPAS1	5.64183
KEAP1	5.63887
LIMK1	5.63465
HSPA1A	5.62987
SYP	5.62138
EBP	5.60835
ST13	5.60465
PVALB	5.59763
SIRT3	5.56258
CYP17A1	5.56217
AFP	5.56206
RBX1	5.56133
EHMT2	5.54771
GATA4	5.5461
FOXG1	5.53113
NTN1	5.51432
GATA3	5.50714
BGN	5.49345
PIK3CB	5.48574
CHAD	5.48243
CDK5RAP2	5.47071
KPNA1	5.45171
KLK3	5.44495
HLA-C	5.42698
ECHS1	5.42632
DUSP1	5.41985
ADAM17	5.41896
CHD4	5.41628
LTA	5.40318
FBLN1	5.39893
RCC1	5.39487
BMPR1B	5.3823
CREB1	5.38203
TSLP	5.38046
NFATC1	5.36832
TRPC6	5.34396
ABAT	5.33523
DANCR	5.32186
PIGG	5.31331
KRT5	5.30572
RETN	5.29187
APLN	5.26961
GAP43	5.25226
PDLIM7	5.2467
KIF14	5.24609
AQP3	5.24091
IGFBP5	5.23875
GPX7	5.22693
HOXD13	5.22622
PRG4	5.21956
SRSF2	5.21217
GSDME	5.19823
PRL	5.18895
MUC1	5.1824
CCL4	5.17501
ACP5	5.17356
OLR1	5.15407
IL17RA	5.14842
THBD	5.10884
GNB5	5.09035
FLT1	5.08789
CTSG	5.07738
PPP1CB	5.06807
COMMD1	5.06783
S100B	5.05686
TUBB2B	5.05225
TRAPPC14	5.0436
CENPJ	5.03828
MAP3K7	5.03784
CSNK1E	5.03333
DCHS1	5.02971
CALM2	5.00876
USP9X	4.9978
TENT5A	4.99768
PLAT	4.99056
PHF6	4.97613
AMH	4.94818
APLNR	4.94431
GPC1	4.93428
GCNT2	4.9309
ADAM10	4.92595
HGF	4.91542
HDAC4	4.9085
IL1RAPL2	4.90438
SDC4	4.90392
SMARCAL1	4.90009
CSGALNACT1	4.89304
DDB1	4.8803
MAP1LC3B	4.87731
CHEK1	4.87193
WDR73	4.8631
BCL9	4.85711
TRPV6	4.85454
IL13RA2	4.83453
GRIA1	4.83238
ITGA6	4.81279
MSH6	4.81049
WDR62	4.80468
SLC1A2	4.80377
CIT	4.7961
PKD1	4.79441
DDIT4	4.7835
ASIC1	4.76271
CHRNA3	4.7607
CXCR2	4.75095
RARRES2	4.74923
CALB2	4.74409
MC1R	4.74307
XIAP	4.7429
YRDC	4.74084
GON7	4.74084
PGAP1	4.73672
BBC3	4.73282
ABCB7	4.72298
CD79A	4.72234
FOXP3	4.72065
MAT1A	4.71609
PDGFRA	4.71314
MFSD2A	4.71184
TNNC2	4.70368
SLC40A1	4.70222
LZTR1	4.69921
USP14	4.69532
FBP2	4.66406
ACE2	4.64852
CCR2	4.6479
CMKLR1	4.64494
SRD5A3	4.63013
KRT7	4.61249
GPER1	4.59879
CAST	4.593
SIRT6	4.58069
CERK	4.56816
NPTX1	4.56068
SHOC2	4.55541
HSF1	4.55077
ATF3	4.54056
DAPK1	4.5375
WDR4	4.5359
DKC1	4.52729
MMP16	4.52153
IL6R	4.51847
FABP1	4.51644
SKP1	4.51399
VAX1	4.51109
STING1	4.49713
CHD8	4.49167
ITGAM	4.48832
FASN	4.48256
BCL2L11	4.46626
ZIC1	4.44934
RPS6KB1	4.44557
HYLS1	4.44394
HSD17B3	4.44318
KCNJ11	4.43755
XPO1	4.43347
IL21	4.43131
CXCR3	4.42988
SLPI	4.42814
ADH1B	4.42176
CAPN2	4.42078
CEP135	4.41446
TNFRSF10D	4.40855
EXT1	4.40609
EGR1	4.40095
CDT1	4.38662
PLA2G2A	4.38529
CHSY1	4.38513
RAB40C	4.37859
MMP10	4.35841
CEP152	4.35723
ADA	4.35511
NAMPT	4.34594
PDCD1	4.34265
CD40LG	4.3255
SYVN1	4.31011
SRGN	4.30884
RAC1	4.30736
STIL	4.30209
SLC19A3	4.29778
SST	4.29539
AAMP	4.29537
EDN3	4.28349
SMAD5	4.28018
HYDIN	4.26961
ADAMTS7	4.26625
MYH10	4.26194
CTBP2	4.25734
CAND1	4.23424
TGFA	4.23398
G3BP1	4.23111
SP1	4.21756
GAD2	4.213
SRD5A2	4.21015
SLC39A4	4.20882
CSPG4	4.20194
KCNQ5	4.20056
RHD	4.19712
LNX1	4.18315
IL18RAP	4.1785
ITGAV	4.16493
PDLIM5	4.16404
RCC2	4.1623
IL15	4.16121
TBR1	4.15861
CACNA1B	4.15682
CXCL9	4.15501
IL22	4.15488
TAC3	4.15002
CARD14	4.14203
F2RL1	4.1366
F8	4.13343
FOXC2	4.12901
SASS6	4.12611
RAG1	4.12212
CENPE	4.11249
SEMA3C	4.11063
SESN2	4.08666
KATNB1	4.07187
CETN2	4.07113
IL7	4.0702
PAX1	4.04744
COPS8	4.04516
CEACAM5	4.04326
ANKFY1	4.04229
SATB1	4.03961
EFNB2	4.03324
TAFAZZIN	4.03115
GREM1	4.02804
PSMF1	4.02315
MOV10	4.02288
HSP90B1	4.02176
DDIT3	4.02028
TMEM53	4.015
IL18R1	4.01
AQP5	4.00443
COL15A1	3.99828
SEMA3D	3.99505
CANT1	3.99202
PLXNC1	3.99188
CCNB1	3.98502
SMURF2	3.97448
BTRC	3.97374
H2BC21	3.97311
NUP133	3.97183
GPM6A	3.96555
SMURF1	3.96492
SLC6A4	3.96299
KNL1	3.95902
CAMK2B	3.95445
FAF1	3.95405
IL1RL1	3.9533
CPOX	3.94935
RBFOX3	3.94651
WDR5	3.93611
ASIC2	3.93421
EPHA4	3.93125
COG4	3.92031
DDX3X	3.91857
IL1RL2	3.91845
HPSE	3.9183
NOL4L	3.91424
MTA2	3.90194
FGF7	3.8946
RFWD3	3.88936
CYP19A1	3.88915
GHR	3.88891
PDX1	3.88721
HPSE2	3.88467
ARF4	3.8745
KCNN2	3.87349
TCIRG1	3.86261
CD24	3.85581
RETSAT	3.85324
PHF2	3.84087
WTAP	3.83513
IL2RA	3.83191
ADAMTSL2	3.83075
ENPP1	3.82032
VEGFD	3.81463
NRP2	3.80798
TXNRD2	3.80364
ADGRG1	3.79967
NUP37	3.7911
VIP	3.79055
RTN4	3.78695
CLEC3B	3.78616
ATP6V1B1	3.78516
TRIM55	3.78422
AGTR2	3.78333
GSK3A	3.77934
ADAMTS14	3.77794
IL12A	3.75216
ATP5F1B	3.744
GTF2B	3.7433
RAD51	3.73905
NAE1	3.731
IKZF1	3.7299
DVL3	3.72914
IL37	3.72861
PHC1	3.72678
SYNJ2BP	3.72212
LAGE3	3.71505
TP53RK	3.71505
OSGEP	3.71505
MGP	3.70859
KIF3A	3.7056
PFKP	3.69789
PMS2	3.69297
PIK3C2A	3.68872
DNAI1	3.68819
SKP2	3.68452
CDC20	3.68443
GDF2	3.6822
ADAMTS1	3.6822
CSMD1	3.67962
TNFAIP6	3.67947
NDRG2	3.66707
HMGN1	3.66405
FBXW5	3.66405
RBM14	3.66325
FSTL1	3.66292
B2M	3.66076
CAMK4	3.65963
SLC9A3	3.65904
NPPB	3.65831
ARL8B	3.62562
SIN3A	3.60956
MAP1LC3A	3.60711
AVP	3.60566
CETN1	3.60026
NCAPH	3.60026
NCAPD2	3.60026
PWWP2B	3.60026
TNFAIP3	3.59677
ASB2	3.59372
PSMB9	3.5936
LUM	3.59201
BID	3.5908
NR2E1	3.56607
MIA3	3.56461
DCC	3.55454
OLIG2	3.55101
MKX	3.54282
MMP17	3.5407
EDNRA	3.53774
RCSD1	3.53481
ZFP30	3.53481
DSC2	3.5314
FGF10	3.52541
DNAH5	3.51942
NFKB2	3.51691
TPRKB	3.50287
HOXB13	3.49642
MGLL	3.4944
TYK2	3.49009
HRK	3.48627
CTSL	3.48252
UBE2D3	3.47917
CBX4	3.4765
CABP2	3.47595
CCL7	3.45705
TXNIP	3.4554
NRIP1	3.45346
ANGPTL8	3.4529
NBN	3.45096
NSUN5	3.45073
WWP2	3.44799
HAPLN1	3.4358
MCM4	3.43532
AMBRA1	3.43086
AIF1	3.42456
HYAL1	3.41878
IL23A	3.4169
RUVBL1	3.4121
TGDS	3.40584
NUP107	3.40497
RPA2	3.40073
CXCL16	3.40049
RAP2C	3.3847
NLK	3.37177
SNX9	3.37105
DNMT3B	3.37047
IDO1	3.36956
GPC4	3.36875
SHOX2	3.36801
MFAP2	3.3657
MIR7-3HG	3.36541
MMP26	3.35822
H2BC13	3.35743
PRKAA2	3.35616
AKR1A1	3.34774
PAK6	3.33763
SLC13A1	3.33192
GRB2	3.32475
PRKCE	3.3226
GALNS	3.31959
BNIP3	3.3193
ATF5	3.31592
SRRM2	3.31547
OPRM1	3.31396
MDC1	3.30893
AP1S2	3.30726
ST8SIA5	3.30563
MDFI	3.29765
ACVR2A	3.29639
ORC1	3.29626
RPS16	3.28809
NRF1	3.28586
CRLF1	3.28572
SIAH1	3.28219
EIF4A3	3.28198
SLC2A9	3.28055
HAVCR2	3.28023
CLASP1	3.27502
RPA1	3.2672
DCAF6	3.26564
CORT	3.26527
TRIM28	3.24769
VCAM1	3.24191
ITGA1	3.23938
EEF1D	3.23811
PHLPP1	3.23326
RPL15	3.23015
SPOP	3.22368
GINS2	3.22368
LTBP1	3.21175
PLD1	3.20903
FOXF1	3.20872
RIPPLY2	3.19779
FOXJ1	3.19644
P4HTM	3.18377
UBA52	3.18204
KLK10	3.18157
CARM1	3.18157
CXCL6	3.17732
FCGR3A	3.17597
PLA2G1B	3.17556
EXT2	3.16013
MPC2	3.15002
SNHG12	3.15002
ACKR3	3.1459
SIGLEC7	3.14423
RPS6KA1	3.14101
RASSF7	3.13984
TRIB1	3.13984
MBD2	3.13984
ERRFI1	3.13984
LBX1	3.13493
HIPK2	3.13045
IGFBP4	3.12676
RBMS3	3.12483
RPS4Y1	3.11928
GAS1	3.10948
MAP3K3	3.10874
RARA	3.10636
UTY	3.10303
HS6ST1	3.09735
RCAN1	3.09636
RING1	3.09061
PYGL	3.09024
WNT1	3.0792
DLEU1	3.07848
TINF2	3.07002
CCN5	3.06735
PIGT	3.06107
KLF10	3.05822
VPS28	3.05822
KDM3A	3.05671
HS3ST1	3.05615
DDAH1	3.0546
RELN	3.04262
UBR3	3.0391
CA12	3.02891
TBX4	3.02647
HMX3	3.0165
SAP30	3.0165
CIAO1	3.0165
CLDN7	3.0165
NMT1	3.0165
MAGEA1	3.0165
GMPS	3.0165
UBXN1	3.0165
GPS1	3.0165
MED1	3.0165
DUSP6	3.0165
KCTD19	3.0165
PCID2	3.0165
DCUN1D2	3.0165
YAF2	3.0165
CLIP4	3.0165
WDTC1	3.0165
KDM2B	3.0165
PHIP	3.0165
MAML1	3.0165
GLMN	3.0165
THAP11	3.0165
SCRN2	3.0165
LRR1	3.0165
IPO9	3.0165
SPSB2	3.0165
GRWD1	3.0165
SPON2	3.0165
NUP85	3.0165
CALN1	3.0165
FBXL15	3.0165
KLHL3	3.0165
ANAPC2	3.0165
FEM1B	3.0165
CDYL	3.0165
RNF6	3.0165
ASB3	3.0165
WSB1	3.0165
ADAMTS6	3.0152
RIMBP2	3.0077
TP63	2.99325
EHMT1	2.98528
FAH	2.97652
NOD2	2.96692
RB1	2.9653
IL12B	2.95396
TRAF6	2.95302
MATN1	2.94899
ENAM	2.94516
MMP11	2.94476
IAPP	2.92385
AMDHD2	2.91636
IL17B	2.90801
MAP3K9	2.90156
ZIC5	2.90156
TIGAR	2.90156
GPATCH2L	2.90156
BMP10	2.90147
OGN	2.89253
AKT2	2.89019
HOXD11	2.88722
LINC00472	2.88396
KIF22	2.87853
CCL20	2.8678
IL1R2	2.84719
MRS2	2.84677
LACTB	2.84241
SIRT2	2.84056
DPT	2.81435
HS2ST1	2.81113
KATNIP	2.80809
TFR2	2.80136
CNR2	2.79471
ARVCF	2.77746
IGFBP6	2.77359
CCR5	2.76331
ACVR1B	2.76314
HS3ST5	2.73952
NDST1	2.73789
HYAL3	2.73323
HYAL2	2.73323
PIGL	2.72119
TRIM16	2.6944
DCDC1	2.6931
RPL8	2.6834
IL1F10	2.67864
FAM20B	2.66867
HOXD12	2.66867
CHST11	2.66867
ACTG2	2.66604
SELENOK	2.6567
PTGS1	2.65303
CD28	2.64987
GSDMC	2.64784
RHEB	2.63153
IL23R	2.62764
CHSY3	2.62113
PLS3	2.6139
AGA	2.61132
GCK	2.60335
ACVR2B	2.58857
CCR6	2.56708
MSX1	2.56676
MCIDAS	2.55292
SPAG6	2.55292
KMT2C	2.55242
JAK3	2.55052
HS3ST3B1	2.5454
HIRA	2.53487
ANGPTL3	2.5309
GP1BB	2.5269
RPS23	2.52035
THBS4	2.51822
KCNK2	2.51483
SMAD7	2.50897
DNAH11	2.49705
ALDH2	2.48729
PTK2	2.48159
B4GALT4	2.47955
CDH19	2.47955
SLC35D1	2.47955
ITLN1	2.47908
MUC16	2.4638
ADAM8	2.45646
ERG	2.45101
HOXA11	2.44646
INSL3	2.42952
GC	2.42941
SERPIND1	2.42268
MSX2	2.41943
PIGO	2.39961
CXCR1	2.39633
HOXA9	2.39569
MCM7	2.38422
GHSR	2.38206
GAL	2.37785
ROCK1	2.37224
SULF2	2.36367
LHX9	2.36367
TNFRSF12A	2.34953
NDST2	2.32195
PTPRS	2.32195
SLC5A3	2.30572
SPINK5	2.30554
NLRP12	2.29767
DGCR6	2.29671
TMPRSS5	2.29268
LIG1	2.28517
P2RX1	2.28258
DGCR8	2.27626
NRXN2	2.26723
PRDX2	2.24467
MCAM	2.24315
KLF5	2.23602
S100A9	2.23491
RPL14	2.22292
PAPSS1	2.22121
CHST10	2.22121
SULT1B1	2.22121
SULT1C4	2.22121
MGAT1	2.22121
HOXD3	2.22121
SLC10A7	2.22121
MAMLD1	2.22121
DGKK	2.22121
SULT1C3	2.22121
BCAN	2.22121
HS3ST6	2.22121
HS3ST2	2.22121
SCX	2.21865
JMJD1C	2.21458
MPDU1	2.21103
ZNF664	2.21002
ARSL	2.20091
TRIM71	2.19798
RPSA	2.1975
CLEC11A	2.19459
GLI4	2.19182
SRPX2	2.17204
UFD1	2.16975
PRODH	2.16244
SHROOM3	2.15568
ZBTB24	2.1403
PIGV	2.13686
SLC16A1	2.13074
IL5RA	2.12595
ADGRL1	2.1218
CCR1	2.10959
POLR2L	2.10829
SLC29A3	2.1064
ZBTB20	2.10125
MAPK7	2.08631
NAP1L1	2.07271
CHKA	2.06037
IL12RB2	2.04633
F9	2.02686
SEC24C	2.01785
DGCR6L	2.0111
CFAP43	1.99178
METTL14	1.98566
CD74	1.98323
HBP1	1.95552
SLC26A1	1.95282
BAZ2A	1.95151
TKT	1.94916
MADD	1.94734
WAS	1.94563
TWIST1	1.94476
ADAMTS15	1.93625
SLC12A2	1.93286
KCNK1	1.92124
PAICS	1.91048
OGDHL	1.90364
NUDT1	1.89004
PGAP2	1.88514
SLC35E3	1.88004
TAB2	1.87944
EMX2	1.87852
TBX6	1.86965
ASCL1	1.85449
CEBPB	1.84164
FBLN2	1.82907
NDNF	1.82648
CDH4	1.80974
METTL3	1.80272
KDM5B	1.78452
CHRNA5	1.75335
SCD	1.74573
S1PR2	1.73785
PIGW	1.73425
CLEC3A	1.6803
PSMB2	1.65865
DAP	1.6427
IL19	1.60561
ARHGAP24	1.602
LINC-PINT	1.59754
SLC20A1	1.59287
AMELY	1.5887
COL14A1	1.58813
KRT4	1.5844
CDH13	1.5843
IL11RA	1.56731
SSTR3	1.54844
WIF1	1.53625
PIGY	1.53384
TBX2	1.51867
WWTR1	1.50399
PIGK	1.50306
FANCL	1.50087
VANGL2	1.48792
DVL1P1	1.48363
CD164	1.4731
DYM	1.46469
ADAMTS12	1.43224
EGLN3	1.42127
FRS2	1.41997
CHPF	1.40096
ATP2B1	1.39955
DGCR2	1.38938
MTMR7	1.38038
BRD7	1.37537
PSAPL1	1.37113
IQANK1	1.36846
UCP2	1.36746
PGAP3	1.31222
NLRX1	1.30929
HCLS1	1.30727
THPO	1.30374
ITGBL1	1.29457
DNASE2	1.28032
FOXO6	1.24886
OR8J1	1.2438
C1QTNF3	1.22985
STC2	1.21684
CEP192	1.20207
USP15	1.18968
MECOM	1.1885
TOP2B	1.18574
POM121	1.1714
GZF1	1.16427
FKBP5	1.14866
ITGA2	1.14231
ANGPTL2	1.14144
MIR155HG	1.12234
TGM2	1.11056
EMP1	1.10347
MRTFA	1.06587
APOA4	1.05523
RACK1	1.03888
SP3	1.03115
CDK8	1.02978
JUND	1.02724
TRIAP1	1.02414
PCSK1N	1.02074
DEF6	1.01947
GALR2	1.0152
ACP3	1.01295

## Sheet: PharmGkb
Gene Name
AAVS1
PA2G4P2
BANF1P2
GTF2F2P1
PA2G4P4
PA2G4P6
MAGOH3P
HPV6AI1
GTF2IP1
HPV18I2
HVBS8
GTF2H2B
PA2G4P1
HPV18I1
PA2G4P3
PA2G4P5
VIS1
BANF1P1
HVBS7
EBVS1
GTF2IP2
NME1-NME2
ADRA1A
ATF3
CD34
CDH5
CXCL10
EDNRA
EGLN3
EPAS1
ESR1
F2R
FLT4
HMGA1
IFI30
KDR
NOS3
NOTCH1
NOTCH4
PPARG
PTP4A3
SELE
SFRP1
TEK
TRPC6
AAMP
ABHD2
ABI1
ABI2
ABI3
ABT1
ACAA1
ACE
ACE2
ACER2
ACHE
ACO2
ACOX1
ACR
ACSL6
ACVR1
ACVR2A
ACVRL1
ADA
ADAM10
ADAM17
ADAM9
ADAMTS1
ADAMTS2
ADAMTS3
ADAMTS8
ADGRB1
ADI1
ADIPOQ
ADK
ADM
ADORA1
ADORA2A
ADORA2B
ADRA1B
ADRA1D
ADRA2A
ADRB1
ADRB2
ADRB3
AFP
AGA
AGER
AGGF1
AGPAT1
AGT
AGTR1
AGTR2
AHI1
AHSG
AIF1
AIMP1
AIP
AJUBA
AKIRIN2
AKT1
AKT2
ALDH1A2
ALDOC
ALKBH1
ALKBH2
ALKBH3
ALKBH4
ALKBH5
ALKBH6
ALKBH7
ALMS1
ALOX12
ALOX15B
AMBN
AMELX
AMOT
ANG
ANGPT1
ANGPT2
ANGPT4
ANGPTL3
ANOS1
ANXA1
ANXA11
ANXA3
ANXA7
APC
API5
APOA1
APOA2
APOA5
APOBEC1
APOE
APOH
APOM
APPL1
AQP1
AQP7
AR
ARAP3
AREG
ARHGAP5
ARHGEF1
ARHGEF2
ARHGEF7
ARID5B
ARNT
ARNT2
ARTN
ARX
ASCL2
ASH2L
ASIC2
ASIP
ASPH
ASPHD1
ASPHD2
ASPRV1
ASTN1
ASZ1
ATIC
ATM
ATOH1
ATP1A2
ATP2A1
ATP5F1A
ATP5F1B
ATP5IF1
ATP6AP2
ATP8A2
AVL9
AVP
AVPR1A
AVPR1B
AXIN2
AXL
AZGP1
AZU1
B4GALT1
B4GALT7
BAD
BAMBI
BANF1
BANF2
BAP1
BARHL1
BARHL2
BBOX1
BCAR1
BCAS3
BCAT1
BCL11B
BCL2
BCL2L1
BCL2L10
BCL2L2
BCL6
BCO2
BDKRB1
BDKRB2
BECN1
BHLHA15
BHLHE41
BIN1
BIRC6
BLM
BLOC1S1
BLOC1S2
BLZF1
BMI1
BMP10
BMP15
BMP2
BMP4
BMP7
BMPER
BMPR1A
BMPR2
BNC1
BNIPL
BOP1
BRCA1
BRCA2
BST2
BTC
BTG1
BTG2
BTG3
BTG4
BTK
BTLA
BTRC
BUB1
BUB1B
BUB3
BUD23
C17orf80
C19orf12
C1orf21
C3AR1
C5AR1
CACNA1A
CACNA1C
CACNA1G
CALCA
CALCR
CALCRL
CALR
CAMP
CAP1
CAPN1
CAPNS1
CAPRIN1
CARD11
CASP2
CASP3
CAT
CAV1
CAV2
CAV3
CAVIN1
CBFA2T3
CBFB
CBLB
CBLL1
CBX3
CBX5
CCDC88A
CCK
CCKAR
CCKBR
CCL11
CCL14
CCL2
CCL22
CCL23
CCL24
CCL25
CCL26
CCL28
CCL3L3
CCN1
CCN2
CCN5
CCNA2
CCNB1
CCND1
CCND2
CCND3
CCNE1
CCR1
CCR10
CCR2
CCR3
CCR4
CCR5
CCR6
CCR7
CCR8
CCR9
CD160
CD164
CD24
CD274
CD276
CD28
CD2AP
CD33
CD38
CD3E
CD40
CD40LG
CD44
CD47
CD5
CD52
CD55
CD63
CD74
CD79A
CD80
CD81
CD86
CDC123
CDC14A
CDC16
CDC20
CDC25A
CDC25B
CDC25C
CDC27
CDC6
CDC7
CDCA7
CDCA7L
CDH13
CDH2
CDK10
CDK11B
CDK13
CDK2
CDK3
CDK4
CDK5
CDK5R1
CDK6
CDK7
CDK9
CDKN1A
CDKN1B
CDKN1C
CDKN2A
CDKN2B
CDKN2C
CDKN2D
CDKN3
CDR1
CDR2
CDR2L
CDV3
CEACAM1
CEBPA
CEBPB
CEMIP
CEMIP2
CENPF
CEP120
CER1
CETN1
CFDP1
CFL1
CGA
CGB3
CGREF1
CGRRF1
CHEK1
CHERP
CHRD
CHRM1
CHRM3
CHRM4
CHRM5
CHRNA10
CHRNA7
CHRNA9
CHRNB2
CHST11
CHST3
CHUK
CIAO1
CIP2A
CISD1
CISD2
CIT
CITED1
CITED2
CKLF
CKS1B
CKS2
CLEC11A
CLEC2A
CLIC4
CLK1
CLN5
CLU
CMC4
CNOT11
CNOT8
CNTF
CNTFR
CNTN2
CNTROB
COL18A1
COL4A3
COL4A3BP
COL5A1
COL8A1
COL8A2
COMT
COQ6
CORO1A
COX10
COX15
COX17
COX4I1
COX4I2
COX6A1
COX6A2
COX6C
COX7A1
COX7C
COX8A
CRAT
CREB3
CREBBP
CREG1
CRIP1
CRIP2
CRIP3
CROT
CRTAM
CSE1L
CSF1
CSF1R
CSF2
CSF3
CSGALNACT1
CSK
CSNK2B
CSRP2
CTBP1
CTBP2
CTF1
CTH
CTHRC1
CTLA4
CTNNA2
CTNNB1
CTNNBIP1
CTSH
CTTNBP2
CUL1
CUL2
CUL3
CUL4A
CUL5
CUZD1
CX3CR1
CXADR
CXCL1
CXCL13
CXCL16
CXCL5
CXCL8
CXCR2
CXCR3
CXCR4
CYB561
CYB5R4
CYBA
CYBB
CYCS
CYP19A1
CYP1A1
CYP1A2
CYP24A1
CYP27B1
CYP2E1
CYP2F1
CYP3A4
CYP7B1
CYSLTR1
DAB1
DAB2
DAG1
DBH
DBP
DCC
DCDC2
DCLK1
DCTN2
DCX
DDR2
DDX11
DEAF1
DEGS1
DEGS2
DERL2
DGKZ
DHCR24
DHCR7
DHPS
DHRS2
DIAPH2
DIMT1
DIO1
DIO2
DISC1
DKC1
DLC1
DLEC1
DLG1
DLG3
DLG4
DLG5
DLGAP5
DLL4
DLST
DLX5
DLX6
DMC1
DNAJA2
DNAJA3
DNAJB2
DNER
DNMT1
DNPH1
DOCK2
DPP4
DPT
DRD1
DRD2
DRD3
DRD5
DRGX
DTYMK
DUOXA1
DUOXA2
DUSP22
DYNLL1
E2F1
E2F3
E2F4
E2F7
E4F1
EBI3
ECE1
ECH1
ECM1
EDN1
EDN2
EDN3
EDNRB
EEF1E1
EEFSEC
EFNA1
EFNB1
EGF
EGFL7
EGFR
EGLN1
EGLN2
EGR4
EHF
EID2
EIF2AK1
EIF2AK2
EIF4A1
EIF5A
EIF5A2
ELANE
ELAVL3
ELF4
ELF5
ELN
EMD
EMP1
EMP2
EMP3
EMX2
ENG
ENO3
ENPEP
ENPP1
ENPP2
ENPP7
EPB41L5
EPB42
EPGN
EPHA2
EPHB4
EPO
EPOR
EPS15
EPS8
ERBB2
ERBB3
ERBB4
ERCC2
EREG
ERF
ERG
ERVK-6
ESR2
ESRRA
ETS1
ETV4
EVI2A
EVI2B
EVI5
EVI5L
F10
F12
F2
F2RL1
F3
F7
FABP1
FABP3
FABP4
FABP6
FABP7
FANCA
FANCD2
FAP
FASLG
FBXO5
FDX1
FDXR
FECH
FEN1
FERMT1
FES
FEZF1
FGA
FGF1
FGF10
FGF17
FGF18
FGF19
FGF2
FGF20
FGF21
FGF3
FGF4
FGF5
FGF6
FGF7
FGF8
FGF9
FGFBP1
FGFR1
FGFR1OP
FGFR2
FGFR3
FGFR4
FGFRL1
FKBP1A
FKBP1B
FKBPL
FLI1
FLT1
FLT3
FLT3LG
FN1
FNTA
FNTB
FOSL1
FOSL2
FOXA1
FOXA3
FOXC1
FOXC2
FOXE1
FOXE3
FOXG1
FOXJ1
FOXM1
FOXN1
FOXO4
FOXP3
FRAT2
FRK
FRS2
FSCN1
FSHB
FSHR
FST
FTH1
FTL
FTMT
FTO
FURIN
FUT8
FXN
FYN
FZD2
FZD3
FZD5
FZD7
FZD9
G6PD
GAB1
GAB2
GAB4
GABBR1
GAL
GALR2
GAP43
GAS1
GAS6
GAS8
GATA2
GATA4
GATM
GBE1
GBX2
GCG
GCGR
GCN1
GDF11
GDF2
GDF9
GDNF
GFER
GFI1B
GFRA3
GGN
GHRH
GHRHR
GHRL
GIN1
GINS1
GIPC1
GIPR
GJA1
GJA10
GJB6
GKN1
GLI1
GLI2
GLI3
GLMN
GLP1R
GLP2R
GLUL
GMFB
GMFG
GML
GNA13
GNA15
GNAI2
GNAT1
GNB1
GNG2
GNG3
GNL3
GNPDA1
GNRH1
GNRHR
GOLPH3
GPAM
GPAT4
GPC3
GPC4
GPNMB
GPR6
GPX1
GRN
GRPR
GSK3A
GSN
GTF2A1
GTF2A1L
GTF2A2
GTF2B
GTF2E1
GTF2E2
GTF2F1
GTF2F2
GTF2H1
GTF2H2
GTF2H2C
GTF2H2C_2
GTF2H3
GTF2H4
GTF2H5
GTF2I
GTF3A
GTF3C1
GTF3C2
GTF3C3
GTF3C4
GTF3C5
GTF3C6
GTPBP4
GUCY2C
GYS2
HBEGF
HBZ
HCLS1
HCRT
HDAC1
HDAC2
HDAC4
HDAC6
HDGF
HELLS
HES1
HES5
HEXB
HEY2
HGF
HGS
HHEX
HHIP
HIF1A
HIF1AN
HILPDA
HIPK1
HIPK2
HLCS
HLX
HMGB2
HMGCR
HMOX1
HMX2
HNF1B
HNF4A
HOOK3
HOPX
HOXA3
HOXA5
HOXA7
HOXB4
HOXC10
HOXD13
HPRT1
HRAS
HRH3
HS3ST5
HSF1
HSF4
HSPA1B
HSPD1
HTR1A
HTR2A
HTR2B
HTR2C
HTR4
HYAL1
ICAM1
ICMT
ICOSLG
ID1
ID2
ID4
IDH1
IFI16
IFITM1
IFNAR2
IFNB1
IFNG
IFNK
IFNL1
IFNLR1
IFRD2
IGF1
IGF1R
IGF2
IGF2R
IGFBP1
IGFBP3
IGFBP4
IGFBP5
IGFBP6
IGFBP7
IGSF10
IGSF8
IHH
IL10
IL11
IL12A
IL12B
IL12RB1
IL12RB2
IL13
IL13RA1
IL15
IL15RA
IL18
IL1A
IL1B
IL2
IL21
IL23A
IL26
IL27
IL2RA
IL3
IL31RA
IL34
IL4
IL5
IL5RA
IL6
IL6R
IL6ST
IL7
IL7R
IL9
IL9R
ILK
IMPDH2
INA
ING1
ING4
ING5
INHA
INHBA
INPP5D
INPPL1
INS
INSIG1
INSL4
INSR
IRF2
IRF6
IRS1
IRS2
IRX5
ISG20
ISL1
ITCH
ITGA11
ITGA2
ITGA3
ITGA4
ITGA6
ITGAM
ITGB1
ITGB1BP1
ITGB2
ITGB3
ITPR1
ITPR3
JAG1
JAG2
JAK2
JARID2
JMJD1C
JMJD6
JUN
JUNB
JUP
KAT2A
KAT2B
KATNA1
KCNA5
KCNE1
KCNK3
KCNMA1
KCTD11
KCTD13
KDM2A
KDM2B
KDM3A
KDM4A
KDM4B
KDM4C
KDM4D
KDM4E
KDM5B
KDM6A
KDM6B
KDM7A
KHDRBS1
KIAA0319
KIF11
KIF15
KIF2C
KIFAP3
KISS1R
KIT
KITLG
KLB
KLF1
KLF10
KLF11
KLF17
KLF4
KLF5
KLK6
KLK8
KMT2A
KMT2D
KNG1
KRAS
KRBA2
KRT16
KRT2
KRT4
KRT6A
KRTAP21-1
LACRT
LAMA1
LAMA2
LAMA3
LAMA4
LAMA5
LAMB1
LAMB2
LAMC1
LAMP3
LBX1
LDOC1
LGI1
LGI4
LHX1
LHX5
LHX6
LHX9
LIF
LIFR
LIG4
LIPA
LIPG
LMF1
LMF2
LMO1
LMX1B
LPAR1
LPAR2
LPAR3
LRP1
LRP2
LRP5
LRP5L
LRP6
LRPAP1
LRRC17
LST1
LTA
LTB
LTB4R2
LTO1
LY86
LYN
MAB21L1
MAB21L2
MADCAM1
MAEA
MAFG
MAGEB1
MAGEB2
MAGED1
MAGOH
MALT1
MAP1B
MAP2K1
MAP2K5
MAP3K1
MAP3K11
MAPK1
MAPRE1
MAPRE2
MAPT
MARCKSL1
MAS1
MATK
MBD2
MCC
MCHR1
MCM7
MCTS1
MDGA1
MDK
MDM2
MDM4
ME3
MED20
MEI1
MEN1
MESP1
MESP2
MET
MFGE8
MFN2
MIA
MIA3
MIEN1
MIF
MIIP
MIOX
MITF
MIXL1
MKI67
MLXIPL
MMP12
MMP14
MMP2
MMP7
MMP9
MNAT1
MNT
MNX1
MORC3
MORF4L1
MOV10L1
MPL
MRTO4
MRVI1
MS4A2
MSH4
MSH5
MSN
MST1R
MSTN
MSX1
MSX2
MT3
MTBP
MTCP1
MTPN
MUC5AC
MVD
MXD1
MXD4
MXI1
MYC
MYD88
MYDGF
MYF6
MYH10
MYH9
MYO16
MYO1F
MYOCD
MYOD1
NAA35
NAB2
NACC1
NACC2
NAMPT
NANOG
NAP1L1
NASP
NAV1
NBN
NCF1B
NCK1
NCK2
NDE1
NDEL1
NDFIP1
NDN
NDP
NDUFS1
NDUFS4
NEFL
NEK2
NEUROD4
NEUROG2
NEXMIF
NEXN
NF1
NF2
NFATC3
NFATC4
NFKBIA
NFS1
NGF
NGFR
NINJ1
NINJ2
NISCH
NKX1-1
NKX2-3
NKX2-5
NKX2-6
NKX2-8
NME1
NME2
NMUR2
NODAL
NOG
NOP14
NOP2
NOS2
NOTCH2
NOTCH3
NOX1
NOX3
NOX4
NOX5
NOXA1
NOXO1
NPDC1
NPM1
NPPC
NPR3
NPTN
NPY
NPY1R
NPY5R
NR0B2
NR2E3
NR2F1
NR2F2
NR4A3
NR5A2
NR6A1
NRAS
NRCAM
NRDC
NREP
NRF1
NRG1
NRP1
NRP2
NRTN
NSMF
NTF3
NTN1
NTRK3
NUDC
NUMB
NUMBL
NUP62
NYNRIN
OCA2
ODC1
OGDH
OGFOD1
OGFOD2
OGFOD3
ONECUT1
ONECUT2
OPHN1
OPRL1
OPRM1
OSM
OSMR
OSR2
OTP
OVOL2
OXA1L
OXT
OXTR
P2RX7
P2RY1
P2RY2
P2RY4
P2RY6
P3H1
P3H2
P3H3
P4HA1
P4HA2
P4HA3
P4HTM
PA2G4
PAFAH1B1
PAMR1
PARD6B
PARM1
PARN
PARP9
PAWR
PAX7
PBX1
PCM1
PCNA
PCSK1
PCSK5
PCSK6
PCSK9
PDAP1
PDCD10
PDCD1LG2
PDE3A
PDF
PDGFA
PDGFB
PDGFC
PDGFD
PDGFRA
PDGFRB
PDPN
PDS5B
PDX1
PDXK
PDZK1
PEA15
PELI1
PELO
PEMT
PES1
PEX13
PEX2
PEX5
PEX7
PFKFB1
PGF
PGGT1B
PGR
PHB
PHB2
PHF8
PHIP
PHKA1
PHKA2
PHKB
PHKG2
PHOX2B
PHYH
PHYHD1
PIK3R1
PIM1
PIM2
PIN1
PINX1
PIP5K1A
PITPNM1
PKDCC
PLA2G1B
PLA2G2A
PLA2G4A
PLA2G6
PLAT
PLAU
PLAUR
PLCD3
PLCE1
PLCG1
PLCG2
PLD1
PLD2
PLG
PLK1
PLOD1
PLOD2
PLOD3
PLP1
PLPP1
PLPP3
PLXNA2
PLXNB1
PMCH
PML
PMP22
PNP
PODN
PODXL
POLA1
POLD4
POMC
POMP
POU1F1
POU3F2
POU3F3
POU4F1
PPARD
PPARGC1A
PPAT
PPBP
PPDPF
PPDPFL
PPFIBP2
PPIA
PPM1D
PPP1R2
PPP1R8
PPP1R9B
PPP2R3B
PPP2R5C
PRAME
PRCD
PRDM16
PRDM4
PRDX1
PRDX2
PRDX3
PRG4
PRKACA
PRKCA
PRKCD
PRKCQ
PRKCZ
PRKD1
PRKG1
PRKRA
PRL
PRMT5
PROK1
PROK2
PROX1
PRPF19
PRPH2
PRRX1
PRRX2
PRSS3
PRTN3
PSEN1
PSEN2
PSG2
PSIP1
PSPHP1
PTEN
PTF1A
PTGER2
PTGES
PTGS1
PTGS2
PTHLH
PTK2
PTK2B
PTN
PTP4A1
PTP4A2
PTPRC
PTPRF
PTPRK
PTPRM
PTPRU
PTTG1
PURA
PVR
PYY
RAB25
RAB3A
RAC2
RACGAP1
RAF1
RAG2
RANBP1
RAP1B
RAPGEF3
RAPGEF4
RARA
RARB
RARG
RARRES1
RASGRF1
RASGRP4
RB1
RBBP4
RBBP6
RBBP7
RBBP9
RBFOX2
RBM38
RBM5
RBP4
RCN1
RD3
RD3L
REC8
RECK
RECQL
RECQL4
REG1A
REG1B
REG3A
REG3G
REG4
RELA
RELN
REN
RERG
RET
RETNLB
RHOA
RHOG
RHOXF1
RIC3
RIOX1
RIPK2
RNF10
RNF20
ROBO1
ROBO4
ROCK1
ROGDI
ROMO1
ROR2
RPA1
RPS14
RPS15A
RPS27
RPS4X
RPS6KB1
RPS9
RRAS
RRAS2
RTKN2
RTN4
RTN4RL1
RTN4RL2
RUNX1T1
RUNX3
RXFP2
RXFP3
RXRA
S100A11
S100A12
S100A2
S100A6
S100B
S100P
S1PR1
S1PR2
S1PR3
S1PR4
SAA1
SASH3
SATB1
SATB2
SBDS
SCAI
SCARB1
SCG2
SCGB1A1
SCGB3A1
SCIN
SCO1
SCRIB
SCYL3
SDCBP
SDHB
SDHC
SDR16C5
SELP
SEMA3A
SEMA3C
SEMA3F
SEPSECS
SERPINA10
SERPINB5
SERPINE1
SERPINE2
SERPINF1
SERPINH1
SERTAD1
SESN1
SETDB1
SETMAR
SFN
SFRP2
SFTPD
SGPL1
SHB
SHC1
SHH
SHROOM2
SIMC1
SIPA1
SIPA1L1
SIPA1L2
SIPA1L3
SIRPG
SIRT1
SIX1
SIX4
SIX5
SKAP2
SKI
SKP2
SLAMF1
SLC11A1
SLC25A13
SLC25A14
SLC25A27
SLC25A3
SLC25A4
SLC27A1
SLC29A2
SLC8A1
SLIT1
SLIT2
SLIT3
SMAD1
SMAD2
SMAD3
SMAD4
SMAD7
SMARCA2
SMARCB1
SMCP
SMO
SNORC
SNRNP200
SOCS1
SOCS3
SOD2
SOX1
SOX10
SOX11
SOX15
SOX18
SOX2
SOX4
SOX7
SOX8
SOX9
SP100
SP6
SPAG9
SPARC
SPAST
SPDYA
SPEG
SPEM1
SPHK1
SPHK2
SPI1
SPIN1
SPIN2A
SPIN2B
SPIN3
SPIN4
SPN
SPO11
SPOCK1
SPRY1
SPRY2
SRA1
SRC
SRCIN1
SRF
SRGAP1
SRRT
SSR1
SST
SSTR1
SSTR2
SSTR3
SSTR4
SSTR5
ST8SIA1
STAMBP
STAT1
STAT4
STAT5A
STAT5B
STAT6
STIL
STK11
STRN
STS
STUB1
STX2
STXBP1
SUN2
SURF1
SUZ12
SYK
SYP
TAC1
TACC2
TACC3
TACR1
TACSTD2
TADA3
TAF10
TAF11
TAF12
TAF13
TAF1A
TAF1C
TAF4
TAF6
TAF7
TAF7L
TAF8
TAF9
TAL1
TAOK2
TBC1D8
TBP
TBRG1
TBRG4
TBX18
TBX19
TBX2
TBX20
TBX3
TBX5
TBXT
TCEA1
TCF19
TCF3
TCF4
TCF7L2
TCFL5
TCIRG1
TDGF1
TDGF1P3
TENM1
TESC
TET1
TET2
TET3
TFAP4
TFCP2L1
TFDP1
TG
TGFA
TGFB1
TGFB1I1
TGFB2
TGFB3
TGFBI
TGFBR1
TGFBR2
TGFBR3
TGM2
THAP1
THAP12
THBS1
THBS4
THPO
THRB
THTPA
THY1
TICAM1
TIE1
TIMELESS
TIMP1
TIMP2
TIMP3
TINF2
TIPIN
TLR2
TLR4
TLX1
TLX3
TM4SF4
TMEM115
TMEM18
TMLHE
TMSB4Y
TNF
TNFAIP1
TNFRSF11A
TNFRSF12A
TNFRSF13B
TNFRSF13C
TNFRSF14
TNFRSF17
TNFRSF4
TNFRSF8
TNFRSF9
TNFSF11
TNFSF12
TNFSF13
TNFSF13B
TNFSF14
TNFSF15
TNFSF4
TNFSF8
TNFSF9
TNN
TNP2
TNS2
TNS3
TOB1
TOB2
TOP2A
TOP2B
TOPORS
TP53
TP53I11
TP63
TPD52L2
TPM1
TPX2
TRAF5
TRAF6
TRAIP
TRAPPC8
TRHR
TRIB1
TRIM24
TRIM27
TRIM35
TRIP13
TRIP6
TRNAU1AP
TRPV4
TSC1
TSC2
TSG101
TSHR
TSPAN31
TSPO
TSPY1
TSR1
TSR2
TSR3
TTK
TTR
TUBB2B
TUSC2
TWIST1
TXLNA
TXN
TXNIP
TXNRD1
TYRP1
UBE2A
UBE2L3
UBE2V2
UBR5
UCHL1
UCN2
UHRF1
UHRF2
ULK1
UMOD
UNC13A
UNC5C
UQCR11
UQCRB
UQCRC1
UQCRC2
UQCRH
URGCP
USP28
USP33
USP8
USP9X
UTP20
UTS2R
UTY
VASH1
VASH2
VAV2
VAV3
VAX1
VCAM1
VCAN
VCL
VDR
VEGFA
VEGFB
VEGFC
VEGFD
VGF
VHL
VIP
VIPR1
VRTN
VSIG4
VSX1
VTI1B
VTN
WARS
WASF2
WDR12
WDR44
WDR45
WDR6
WDR77
WFDC1
WFS1
WNT1
WNT10A
WNT10B
WNT11
WNT16
WNT2
WNT2B
WNT3
WNT3A
WNT4
WNT5A
WNT5B
WNT6
WNT7A
WNT7B
WNT8A
WNT8B
WNT9A
WNT9B
WT1
WT1-AS
WWC1
WWTR1
XCR1
XIRP1
XRCC4
XRCC5
XRCC6
XYLB
XYLT1
YAE1
YAP1
YBX3
YWHAE
ZAP70
ZBED9
ZBTB16
ZBTB32
ZDHHC15
ZEB1
ZEB2
ZFAND5
ZFP36L2
ZFP37
ZMIZ1
ZMYND11
ZNF148
ZNF256
ZNF354A
ZPR1

## Sheet: OMIM
Gene Name
ABCA4
ACO2
APOE
ARMS2
ASPN
C1QTNF5
CDR2
CFB
CFHR1
KCNJ13
PDE8B
C2
C3
C9
COL9A3
COL11A1
CX3CR1
CST3
DLG1
DLG2
DLG3
DLG4
DLG5
DLGAP1
DLGAP3
DLGAP4
DLGAP5
FBN2
ERCC6
CFH
FBLN5
EFEMP1
CFI
CFHR3
HMCN1
RPGR
MMP19
NRL
SIX6
NUP62
P3H2
HTRA1
PDE10A
DLGAP2
PRCD
RAX2
SLC6A6
THBS2
PAX6
TARDBP
CILP
VAC14
CDR1

## Sheet: ALL
ALL
APOE
NUP62
DLG4
ACO2
CDR1
CDR2
CX3CR1
DLG1
DLG3
DLG5
DLGAP5
P3H2
PRCD
COL9A3
COL11A1
ASPN
CILP
CFH
HTRA1
THBS2
ERCC6
FBLN5
FBN2
MMP19
SLC6A6
GRN
IL1B
VCAN
TGFB1
TNF
IL6
MMP9
VDR
VEGFA
TRPV4
BMP2
SMAD3
TIMP3
MFN2
TP53
TGFBR2
TLR4
IL10
NGF
TGFBR1
PTEN
PSEN1
IL1A
CTNNB1
TGFB2
CHST3
MMP2
IFNG
BMP4
ELN
NOTCH3
CCL2
HIF1A
CASP3
FGF2
FN1
ACE
SOX9
UCHL1
PLP1
CSF1R
NOS3
BMP7
AKT1
CXCL8
NEFL
ATM
TLR2
SIRT1
PLA2G6
COMT
AR
FASLG
TIMP1
TNFSF11
SHH
CDKN2A
IL2
NOTCH1
IGF1
CCN2
TGFB3
PTGS2
BCL2
F2
CTLA4
NF1
IL4
SMAD2
SOD2
DAG1
COL5A1
ESR1
MMP7
AQP1
PLAU
HMOX1
CXCR4
FGFR3
PDGFB
AGER
B4GALT7
NOS2
MYH9
CTBP1
FOXC1
FGFR2
ERBB2
GSN
CD63
CAPN1
CAV1
MAPK1
PCNA
JUN
SPARC
EGFR
SLC25A4
CAT
NPY
INS
CXCL10
MYOD1
NOG
YAP1
ACVR1
CDH2
CD34
EGF
MET
IHH
TAC1
IGF1R
SDHB
NF2
XYLT1
ENG
TNFRSF11A
MIF
CSF2
IL18
SEMA3A
CCL11
FGFR1
FTO
PLOD1
MMP14
ICAM1
MLXIPL
CDKN1A
MYC
MYD88
WNT3A
TIMP2
CCND1
LAMA5
ITGB1
MKI67
KRAS
RELA
TEK
ANGPT2
NGFR
PHKG2
BMPR2
DBH
ACHE
LIF
CALCA
LAMB1
BLM
IDH1
NPPC
EDN1
ZEB1
PTN
P2RX7
CNTN2
CSF1
PRKG1
FGF18
GPC3
NRG1
NPR3
SERPINE2
ADIPOQ
CDKN1B
THBS1
CD274
RHOA
CD44
STK11
IL13
IL5
BRCA1
CUL4A
NOTCH2
ESR2
EPAS1
SYP
AFP
GATA4
FOXG1
NTN1
ADAM17
LTA
TRPC6
GAP43
IGFBP5
HOXD13
PRG4
PRL
FLT1
S100B
TUBB2B
USP9X
PLAT
ADAM10
HGF
HDAC4
CSGALNACT1
CHEK1
ITGA6
CIT
CXCR2
CD79A
FOXP3
PDGFRA
ACE2
CCR2
HSF1
ATF3
DKC1
IL6R
FABP1
VAX1
ITGAM
RPS6KB1
IL21
CXCR3
PLA2G2A
ADA
NAMPT
CD40LG
STIL
SST
AAMP
EDN3
MYH10
CTBP2
TGFA
IL15
F2RL1
FOXC2
SEMA3C
IL7
SATB1
CCNB1
BTRC
ASIC2
FGF7
CYP19A1
PDX1
TCIRG1
CD24
IL2RA
ENPP1
VEGFD
NRP2
VIP
RTN4
AGTR2
GSK3A
IL12A
ATP5F1B
GTF2B
SKP2
CDC20
GDF2
ADAMTS1
AVP
CETN1
MIA3
DCC
EDNRA
FGF10
TXNIP
NBN
AIF1
HYAL1
IL23A
CXCL16
GPC4
OPRM1
ACVR2A
NRF1
RPA1
VCAM1
PLD1
FOXJ1
P4HTM
PLA2G1B
TRIB1
MBD2
LBX1
HIPK2
IGFBP4
GAS1
RARA
UTY
WNT1
TINF2
CCN5
KLF10
KDM3A
RELN
CIAO1
KDM2B
PHIP
GLMN
TP63
RB1
IL12B
TRAF6
BMP10
AKT2
DPT
IGFBP6
CCR5
HS3ST5
CHST11
PTGS1
CD28
AGA
CCR6
MSX1
ANGPTL3
THBS4
SMAD7
PTK2
ERG
MSX2
MCM7
GAL
ROCK1
LHX9
TNFRSF12A
PRDX2
KLF5
JMJD1C
CLEC11A
IL5RA
CCR1
NAP1L1
IL12RB2
CD74
TWIST1
EMX2
CEBPB
KDM5B
S1PR2
KRT4
CDH13
SSTR3
TBX2
WWTR1
CD164
EGLN3
FRS2
HCLS1
THPO
TOP2B
ITGA2
TGM2
EMP1
GALR2
ABCA4
ARMS2
C1QTNF5
CFB
CFHR1
KCNJ13
PDE8B
C2
C3
C9
CST3
DLG2
DLGAP1
DLGAP3
DLGAP4
EFEMP1
CFI
CFHR3
HMCN1
RPGR
NRL
SIX6
PDE10A
DLGAP2
RAX2
PAX6
TARDBP
VAC14
AAVS1
PA2G4P2
BANF1P2
GTF2F2P1
PA2G4P4
PA2G4P6
MAGOH3P
HPV6AI1
GTF2IP1
HPV18I2
HVBS8
GTF2H2B
PA2G4P1
HPV18I1
PA2G4P3
PA2G4P5
VIS1
BANF1P1
HVBS7
EBVS1
GTF2IP2
NME1-NME2
ADRA1A
CDH5
F2R
FLT4
HMGA1
IFI30
KDR
NOTCH4
PPARG
PTP4A3
SELE
SFRP1
ABHD2
ABI1
ABI2
ABI3
ABT1
ACAA1
ACER2
ACOX1
ACR
ACSL6
ACVRL1
ADAM9
ADAMTS2
ADAMTS3
ADAMTS8
ADGRB1
ADI1
ADK
ADM
ADORA1
ADORA2A
ADORA2B
ADRA1B
ADRA1D
ADRA2A
ADRB1
ADRB2
ADRB3
AGGF1
AGPAT1
AGT
AGTR1
AHI1
AHSG
AIMP1
AIP
AJUBA
AKIRIN2
ALDH1A2
ALDOC
ALKBH1
ALKBH2
ALKBH3
ALKBH4
ALKBH5
ALKBH6
ALKBH7
ALMS1
ALOX12
ALOX15B
AMBN
AMELX
AMOT
ANG
ANGPT1
ANGPT4
ANOS1
ANXA1
ANXA11
ANXA3
ANXA7
APC
API5
APOA1
APOA2
APOA5
APOBEC1
APOH
APOM
APPL1
AQP7
ARAP3
AREG
ARHGAP5
ARHGEF1
ARHGEF2
ARHGEF7
ARID5B
ARNT
ARNT2
ARTN
ARX
ASCL2
ASH2L
ASIP
ASPH
ASPHD1
ASPHD2
ASPRV1
ASTN1
ASZ1
ATIC
ATOH1
ATP1A2
ATP2A1
ATP5F1A
ATP5IF1
ATP6AP2
ATP8A2
AVL9
AVPR1A
AVPR1B
AXIN2
AXL
AZGP1
AZU1
B4GALT1
BAD
BAMBI
BANF1
BANF2
BAP1
BARHL1
BARHL2
BBOX1
BCAR1
BCAS3
BCAT1
BCL11B
BCL2L1
BCL2L10
BCL2L2
BCL6
BCO2
BDKRB1
BDKRB2
BECN1
BHLHA15
BHLHE41
BIN1
BIRC6
BLOC1S1
BLOC1S2
BLZF1
BMI1
BMP15
BMPER
BMPR1A
BNC1
BNIPL
BOP1
BRCA2
BST2
BTC
BTG1
BTG2
BTG3
BTG4
BTK
BTLA
BUB1
BUB1B
BUB3
BUD23
C17orf80
C19orf12
C1orf21
C3AR1
C5AR1
CACNA1A
CACNA1C
CACNA1G
CALCR
CALCRL
CALR
CAMP
CAP1
CAPNS1
CAPRIN1
CARD11
CASP2
CAV2
CAV3
CAVIN1
CBFA2T3
CBFB
CBLB
CBLL1
CBX3
CBX5
CCDC88A
CCK
CCKAR
CCKBR
CCL14
CCL22
CCL23
CCL24
CCL25
CCL26
CCL28
CCL3L3
CCN1
CCNA2
CCND2
CCND3
CCNE1
CCR10
CCR3
CCR4
CCR7
CCR8
CCR9
CD160
CD276
CD2AP
CD33
CD38
CD3E
CD40
CD47
CD5
CD52
CD55
CD80
CD81
CD86
CDC123
CDC14A
CDC16
CDC25A
CDC25B
CDC25C
CDC27
CDC6
CDC7
CDCA7
CDCA7L
CDK10
CDK11B
CDK13
CDK2
CDK3
CDK4
CDK5
CDK5R1
CDK6
CDK7
CDK9
CDKN1C
CDKN2B
CDKN2C
CDKN2D
CDKN3
CDR2L
CDV3
CEACAM1
CEBPA
CEMIP
CEMIP2
CENPF
CEP120
CER1
CFDP1
CFL1
CGA
CGB3
CGREF1
CGRRF1
CHERP
CHRD
CHRM1
CHRM3
CHRM4
CHRM5
CHRNA10
CHRNA7
CHRNA9
CHRNB2
CHUK
CIP2A
CISD1
CISD2
CITED1
CITED2
CKLF
CKS1B
CKS2
CLEC2A
CLIC4
CLK1
CLN5
CLU
CMC4
CNOT11
CNOT8
CNTF
CNTFR
CNTROB
COL18A1
COL4A3
COL4A3BP
COL8A1
COL8A2
COQ6
CORO1A
COX10
COX15
COX17
COX4I1
COX4I2
COX6A1
COX6A2
COX6C
COX7A1
COX7C
COX8A
CRAT
CREB3
CREBBP
CREG1
CRIP1
CRIP2
CRIP3
CROT
CRTAM
CSE1L
CSF3
CSK
CSNK2B
CSRP2
CTF1
CTH
CTHRC1
CTNNA2
CTNNBIP1
CTSH
CTTNBP2
CUL1
CUL2
CUL3
CUL5
CUZD1
CXADR
CXCL1
CXCL13
CXCL5
CYB561
CYB5R4
CYBA
CYBB
CYCS
CYP1A1
CYP1A2
CYP24A1
CYP27B1
CYP2E1
CYP2F1
CYP3A4
CYP7B1
CYSLTR1
DAB1
DAB2
DBP
DCDC2
DCLK1
DCTN2
DCX
DDR2
DDX11
DEAF1
DEGS1
DEGS2
DERL2
DGKZ
DHCR24
DHCR7
DHPS
DHRS2
DIAPH2
DIMT1
DIO1
DIO2
DISC1
DLC1
DLEC1
DLL4
DLST
DLX5
DLX6
DMC1
DNAJA2
DNAJA3
DNAJB2
DNER
DNMT1
DNPH1
DOCK2
DPP4
DRD1
DRD2
DRD3
DRD5
DRGX
DTYMK
DUOXA1
DUOXA2
DUSP22
DYNLL1
E2F1
E2F3
E2F4
E2F7
E4F1
EBI3
ECE1
ECH1
ECM1
EDN2
EDNRB
EEF1E1
EEFSEC
EFNA1
EFNB1
EGFL7
EGLN1
EGLN2
EGR4
EHF
EID2
EIF2AK1
EIF2AK2
EIF4A1
EIF5A
EIF5A2
ELANE
ELAVL3
ELF4
ELF5
EMD
EMP2
EMP3
ENO3
ENPEP
ENPP2
ENPP7
EPB41L5
EPB42
EPGN
EPHA2
EPHB4
EPO
EPOR
EPS15
EPS8
ERBB3
ERBB4
ERCC2
EREG
ERF
ERVK-6
ESRRA
ETS1
ETV4
EVI2A
EVI2B
EVI5
EVI5L
F10
F12
F3
F7
FABP3
FABP4
FABP6
FABP7
FANCA
FANCD2
FAP
FBXO5
FDX1
FDXR
FECH
FEN1
FERMT1
FES
FEZF1
FGA
FGF1
FGF17
FGF19
FGF20
FGF21
FGF3
FGF4
FGF5
FGF6
FGF8
FGF9
FGFBP1
FGFR1OP
FGFR4
FGFRL1
FKBP1A
FKBP1B
FKBPL
FLI1
FLT3
FLT3LG
FNTA
FNTB
FOSL1
FOSL2
FOXA1
FOXA3
FOXE1
FOXE3
FOXM1
FOXN1
FOXO4
FRAT2
FRK
FSCN1
FSHB
FSHR
FST
FTH1
FTL
FTMT
FURIN
FUT8
FXN
FYN
FZD2
FZD3
FZD5
FZD7
FZD9
G6PD
GAB1
GAB2
GAB4
GABBR1
GAS6
GAS8
GATA2
GATM
GBE1
GBX2
GCG
GCGR
GCN1
GDF11
GDF9
GDNF
GFER
GFI1B
GFRA3
GGN
GHRH
GHRHR
GHRL
GIN1
GINS1
GIPC1
GIPR
GJA1
GJA10
GJB6
GKN1
GLI1
GLI2
GLI3
GLP1R
GLP2R
GLUL
GMFB
GMFG
GML
GNA13
GNA15
GNAI2
GNAT1
GNB1
GNG2
GNG3
GNL3
GNPDA1
GNRH1
GNRHR
GOLPH3
GPAM
GPAT4
GPNMB
GPR6
GPX1
GRPR
GTF2A1
GTF2A1L
GTF2A2
GTF2E1
GTF2E2
GTF2F1
GTF2F2
GTF2H1
GTF2H2
GTF2H2C
GTF2H2C_2
GTF2H3
GTF2H4
GTF2H5
GTF2I
GTF3A
GTF3C1
GTF3C2
GTF3C3
GTF3C4
GTF3C5
GTF3C6
GTPBP4
GUCY2C
GYS2
HBEGF
HBZ
HCRT
HDAC1
HDAC2
HDAC6
HDGF
HELLS
HES1
HES5
HEXB
HEY2
HGS
HHEX
HHIP
HIF1AN
HILPDA
HIPK1
HLCS
HLX
HMGB2
HMGCR
HMX2
HNF1B
HNF4A
HOOK3
HOPX
HOXA3
HOXA5
HOXA7
HOXB4
HOXC10
HPRT1
HRAS
HRH3
HSF4
HSPA1B
HSPD1
HTR1A
HTR2A
HTR2B
HTR2C
HTR4
ICMT
ICOSLG
ID1
ID2
ID4
IFI16
IFITM1
IFNAR2
IFNB1
IFNK
IFNL1
IFNLR1
IFRD2
IGF2
IGF2R
IGFBP1
IGFBP3
IGFBP7
IGSF10
IGSF8
IL11
IL12RB1
IL13RA1
IL15RA
IL26
IL27
IL3
IL31RA
IL34
IL6ST
IL7R
IL9
IL9R
ILK
IMPDH2
INA
ING1
ING4
ING5
INHA
INHBA
INPP5D
INPPL1
INSIG1
INSL4
INSR
IRF2
IRF6
IRS1
IRS2
IRX5
ISG20
ISL1
ITCH
ITGA11
ITGA3
ITGA4
ITGB1BP1
ITGB2
ITGB3
ITPR1
ITPR3
JAG1
JAG2
JAK2
JARID2
JMJD6
JUNB
JUP
KAT2A
KAT2B
KATNA1
KCNA5
KCNE1
KCNK3
KCNMA1
KCTD11
KCTD13
KDM2A
KDM4A
KDM4B
KDM4C
KDM4D
KDM4E
KDM6A
KDM6B
KDM7A
KHDRBS1
KIAA0319
KIF11
KIF15
KIF2C
KIFAP3
KISS1R
KIT
KITLG
KLB
KLF1
KLF11
KLF17
KLF4
KLK6
KLK8
KMT2A
KMT2D
KNG1
KRBA2
KRT16
KRT2
KRT6A
KRTAP21-1
LACRT
LAMA1
LAMA2
LAMA3
LAMA4
LAMB2
LAMC1
LAMP3
LDOC1
LGI1
LGI4
LHX1
LHX5
LHX6
LIFR
LIG4
LIPA
LIPG
LMF1
LMF2
LMO1
LMX1B
LPAR1
LPAR2
LPAR3
LRP1
LRP2
LRP5
LRP5L
LRP6
LRPAP1
LRRC17
LST1
LTB
LTB4R2
LTO1
LY86
LYN
MAB21L1
MAB21L2
MADCAM1
MAEA
MAFG
MAGEB1
MAGEB2
MAGED1
MAGOH
MALT1
MAP1B
MAP2K1
MAP2K5
MAP3K1
MAP3K11
MAPRE1
MAPRE2
MAPT
MARCKSL1
MAS1
MATK
MCC
MCHR1
MCTS1
MDGA1
MDK
MDM2
MDM4
ME3
MED20
MEI1
MEN1
MESP1
MESP2
MFGE8
MIA
MIEN1
MIIP
MIOX
MITF
MIXL1
MMP12
MNAT1
MNT
MNX1
MORC3
MORF4L1
MOV10L1
MPL
MRTO4
MRVI1
MS4A2
MSH4
MSH5
MSN
MST1R
MSTN
MT3
MTBP
MTCP1
MTPN
MUC5AC
MVD
MXD1
MXD4
MXI1
MYDGF
MYF6
MYO16
MYO1F
MYOCD
NAA35
NAB2
NACC1
NACC2
NANOG
NASP
NAV1
NCF1B
NCK1
NCK2
NDE1
NDEL1
NDFIP1
NDN
NDP
NDUFS1
NDUFS4
NEK2
NEUROD4
NEUROG2
NEXMIF
NEXN
NFATC3
NFATC4
NFKBIA
NFS1
NINJ1
NINJ2
NISCH
NKX1-1
NKX2-3
NKX2-5
NKX2-6
NKX2-8
NME1
NME2
NMUR2
NODAL
NOP14
NOP2
NOX1
NOX3
NOX4
NOX5
NOXA1
NOXO1
NPDC1
NPM1
NPTN
NPY1R
NPY5R
NR0B2
NR2E3
NR2F1
NR2F2
NR4A3
NR5A2
NR6A1
NRAS
NRCAM
NRDC
NREP
NRP1
NRTN
NSMF
NTF3
NTRK3
NUDC
NUMB
NUMBL
NYNRIN
OCA2
ODC1
OGDH
OGFOD1
OGFOD2
OGFOD3
ONECUT1
ONECUT2
OPHN1
OPRL1
OSM
OSMR
OSR2
OTP
OVOL2
OXA1L
OXT
OXTR
P2RY1
P2RY2
P2RY4
P2RY6
P3H1
P3H3
P4HA1
P4HA2
P4HA3
PA2G4
PAFAH1B1
PAMR1
PARD6B
PARM1
PARN
PARP9
PAWR
PAX7
PBX1
PCM1
PCSK1
PCSK5
PCSK6
PCSK9
PDAP1
PDCD10
PDCD1LG2
PDE3A
PDF
PDGFA
PDGFC
PDGFD
PDGFRB
PDPN
PDS5B
PDXK
PDZK1
PEA15
PELI1
PELO
PEMT
PES1
PEX13
PEX2
PEX5
PEX7
PFKFB1
PGF
PGGT1B
PGR
PHB
PHB2
PHF8
PHKA1
PHKA2
PHKB
PHOX2B
PHYH
PHYHD1
PIK3R1
PIM1
PIM2
PIN1
PINX1
PIP5K1A
PITPNM1
PKDCC
PLA2G4A
PLAUR
PLCD3
PLCE1
PLCG1
PLCG2
PLD2
PLG
PLK1
PLOD2
PLOD3
PLPP1
PLPP3
PLXNA2
PLXNB1
PMCH
PML
PMP22
PNP
PODN
PODXL
POLA1
POLD4
POMC
POMP
POU1F1
POU3F2
POU3F3
POU4F1
PPARD
PPARGC1A
PPAT
PPBP
PPDPF
PPDPFL
PPFIBP2
PPIA
PPM1D
PPP1R2
PPP1R8
PPP1R9B
PPP2R3B
PPP2R5C
PRAME
PRDM16
PRDM4
PRDX1
PRDX3
PRKACA
PRKCA
PRKCD
PRKCQ
PRKCZ
PRKD1
PRKRA
PRMT5
PROK1
PROK2
PROX1
PRPF19
PRPH2
PRRX1
PRRX2
PRSS3
PRTN3
PSEN2
PSG2
PSIP1
PSPHP1
PTF1A
PTGER2
PTGES
PTHLH
PTK2B
PTP4A1
PTP4A2
PTPRC
PTPRF
PTPRK
PTPRM
PTPRU
PTTG1
PURA
PVR
PYY
RAB25
RAB3A
RAC2
RACGAP1
RAF1
RAG2
RANBP1
RAP1B
RAPGEF3
RAPGEF4
RARB
RARG
RARRES1
RASGRF1
RASGRP4
RBBP4
RBBP6
RBBP7
RBBP9
RBFOX2
RBM38
RBM5
RBP4
RCN1
RD3
RD3L
REC8
RECK
RECQL
RECQL4
REG1A
REG1B
REG3A
REG3G
REG4
REN
RERG
RET
RETNLB
RHOG
RHOXF1
RIC3
RIOX1
RIPK2
RNF10
RNF20
ROBO1
ROBO4
ROGDI
ROMO1
ROR2
RPS14
RPS15A
RPS27
RPS4X
RPS9
RRAS
RRAS2
RTKN2
RTN4RL1
RTN4RL2
RUNX1T1
RUNX3
RXFP2
RXFP3
RXRA
S100A11
S100A12
S100A2
S100A6
S100P
S1PR1
S1PR3
S1PR4
SAA1
SASH3
SATB2
SBDS
SCAI
SCARB1
SCG2
SCGB1A1
SCGB3A1
SCIN
SCO1
SCRIB
SCYL3
SDCBP
SDHC
SDR16C5
SELP
SEMA3F
SEPSECS
SERPINA10
SERPINB5
SERPINE1
SERPINF1
SERPINH1
SERTAD1
SESN1
SETDB1
SETMAR
SFN
SFRP2
SFTPD
SGPL1
SHB
SHC1
SHROOM2
SIMC1
SIPA1
SIPA1L1
SIPA1L2
SIPA1L3
SIRPG
SIX1
SIX4
SIX5
SKAP2
SKI
SLAMF1
SLC11A1
SLC25A13
SLC25A14
SLC25A27
SLC25A3
SLC27A1
SLC29A2
SLC8A1
SLIT1
SLIT2
SLIT3
SMAD1
SMAD4
SMARCA2
SMARCB1
SMCP
SMO
SNORC
SNRNP200
SOCS1
SOCS3
SOX1
SOX10
SOX11
SOX15
SOX18
SOX2
SOX4
SOX7
SOX8
SP100
SP6
SPAG9
SPAST
SPDYA
SPEG
SPEM1
SPHK1
SPHK2
SPI1
SPIN1
SPIN2A
SPIN2B
SPIN3
SPIN4
SPN
SPO11
SPOCK1
SPRY1
SPRY2
SRA1
SRC
SRCIN1
SRF
SRGAP1
SRRT
SSR1
SSTR1
SSTR2
SSTR4
SSTR5
ST8SIA1
STAMBP
STAT1
STAT4
STAT5A
STAT5B
STAT6
STRN
STS
STUB1
STX2
STXBP1
SUN2
SURF1
SUZ12
SYK
TACC2
TACC3
TACR1
TACSTD2
TADA3
TAF10
TAF11
TAF12
TAF13
TAF1A
TAF1C
TAF4
TAF6
TAF7
TAF7L
TAF8
TAF9
TAL1
TAOK2
TBC1D8
TBP
TBRG1
TBRG4
TBX18
TBX19
TBX20
TBX3
TBX5
TBXT
TCEA1
TCF19
TCF3
TCF4
TCF7L2
TCFL5
TDGF1
TDGF1P3
TENM1
TESC
TET1
TET2
TET3
TFAP4
TFCP2L1
TFDP1
TG
TGFB1I1
TGFBI
TGFBR3
THAP1
THAP12
THRB
THTPA
THY1
TICAM1
TIE1
TIMELESS
TIPIN
TLX1
TLX3
TM4SF4
TMEM115
TMEM18
TMLHE
TMSB4Y
TNFAIP1
TNFRSF13B
TNFRSF13C
TNFRSF14
TNFRSF17
TNFRSF4
TNFRSF8
TNFRSF9
TNFSF12
TNFSF13
TNFSF13B
TNFSF14
TNFSF15
TNFSF4
TNFSF8
TNFSF9
TNN
TNP2
TNS2
TNS3
TOB1
TOB2
TOP2A
TOPORS
TP53I11
TPD52L2
TPM1
TPX2
TRAF5
TRAIP
TRAPPC8
TRHR
TRIM24
TRIM27
TRIM35
TRIP13
TRIP6
TRNAU1AP
TSC1
TSC2
TSG101
TSHR
TSPAN31
TSPO
TSPY1
TSR1
TSR2
TSR3
TTK
TTR
TUSC2
TXLNA
TXN
TXNRD1
TYRP1
UBE2A
UBE2L3
UBE2V2
UBR5
UCN2
UHRF1
UHRF2
ULK1
UMOD
UNC13A
UNC5C
UQCR11
UQCRB
UQCRC1
UQCRC2
UQCRH
URGCP
USP28
USP33
USP8
UTP20
UTS2R
VASH1
VASH2
VAV2
VAV3
VCL
VEGFB
VEGFC
VGF
VHL
VIPR1
VRTN
VSIG4
VSX1
VTI1B
VTN
WARS
WASF2
WDR12
WDR44
WDR45
WDR6
WDR77
WFDC1
WFS1
WNT10A
WNT10B
WNT11
WNT16
WNT2
WNT2B
WNT3
WNT4
WNT5A
WNT5B
WNT6
WNT7A
WNT7B
WNT8A
WNT8B
WNT9A
WNT9B
WT1
WT1-AS
WWC1
XCR1
XIRP1
XRCC4
XRCC5
XRCC6
XYLB
YAE1
YBX3
YWHAE
ZAP70
ZBED9
ZBTB16
ZBTB32
ZDHHC15
ZEB2
ZFAND5
ZFP36L2
ZFP37
ZMIZ1
ZMYND11
ZNF148
ZNF256
ZNF354A
ZPR1
COL2A1
COL9A2
COL11A2
COL9A1
EYS
CEP290
PDE6B
ACAN
CENPP
OPA1
GUCA1B
LCA5
POLG
MMP3
ATXN7
LMNA
APP
COL1A1
SOD1
DHDDS
ATXN1
MT-ATP6
SQSTM1
ERCC8
CTSD
GFAP
MATN3
GDF6
CDH23
FLNA
POMGNT1
MT-ND5
[truncated: 916 more rows]
