# Supplementary material for: Exploring the mechanisms underlying quercetin, a key component of Achyranthis Bidentatae Radix, against intervertebral disc degeneration
Source: Front Immunol. 2026 Mar 10;17:1744969. doi: 10.3389/fimmu.2026.1744969 (PMC13008645; doi:10.3389/fimmu.2026.1744969)
Supplement: Supplementary file 9 [file Table7.xls]

## Sheet: PubChem
Mol ID	Molecule Name	Gene Name
MOL000098	quercetin	A1BG
MOL000098	quercetin	NAT2
MOL000098	quercetin	ABCA1
MOL000098	quercetin	ABL1
MOL000098	quercetin	ACAA1
MOL000098	quercetin	ACACA
MOL000098	quercetin	ACADSB
MOL000098	quercetin	ACADVL
MOL000098	quercetin	ACAT1
MOL000098	quercetin	ACAT2
MOL000098	quercetin	ACHE
MOL000098	quercetin	ACLY
MOL000098	quercetin	ACO1
MOL000098	quercetin	ACP3
MOL000098	quercetin	ACTA1
MOL000098	quercetin	ACTA2
MOL000098	quercetin	ACTB
MOL000098	quercetin	ACTC1
MOL000098	quercetin	ACY1
MOL000098	quercetin	ACYP1
MOL000098	quercetin	ADA
MOL000098	quercetin	ADD1
MOL000098	quercetin	ADD3
MOL000098	quercetin	ADH4
MOL000098	quercetin	ADH5
MOL000098	quercetin	ADH6
MOL000098	quercetin	ADM
MOL000098	quercetin	ADORA2A
MOL000098	quercetin	PARP1
MOL000098	quercetin	AFP
MOL000098	quercetin	AGER
MOL000098	quercetin	AGL
MOL000098	quercetin	JAG1
MOL000098	quercetin	AGT
MOL000098	quercetin	AGTR1
MOL000098	quercetin	AGXT
MOL000098	quercetin	AHR
MOL000098	quercetin	AHSG
MOL000098	quercetin	AIF1
MOL000098	quercetin	CRYBG1
MOL000098	quercetin	AK4
MOL000098	quercetin	AKT1
MOL000098	quercetin	AKT2
MOL000098	quercetin	ALAS1
MOL000098	quercetin	ALB
MOL000098	quercetin	ALDH1A1
MOL000098	quercetin	ALDH2
MOL000098	quercetin	ALDH1B1
MOL000098	quercetin	ALDH9A1
MOL000098	quercetin	ALDH3A2
MOL000098	quercetin	ABCD2
MOL000098	quercetin	ALDOA
MOL000098	quercetin	ALDOC
MOL000098	quercetin	AKR1B1
MOL000098	quercetin	ALOX12
MOL000098	quercetin	ALOX5
MOL000098	quercetin	ALOX5AP
MOL000098	quercetin	ALOX15
MOL000098	quercetin	ALOX15B
MOL000098	quercetin	ALPI
MOL000098	quercetin	ALPL
MOL000098	quercetin	AMPD2
MOL000098	quercetin	AMPD3
MOL000098	quercetin	AMT
MOL000098	quercetin	AMY1B
MOL000098	quercetin	AMY1C
MOL000098	quercetin	AMY1A
MOL000098	quercetin	ANG
MOL000098	quercetin	ANGPT1
MOL000098	quercetin	ANK2
MOL000098	quercetin	ANPEP
MOL000098	quercetin	SLC25A5
MOL000098	quercetin	ANXA1
MOL000098	quercetin	ANXA2
MOL000098	quercetin	ANXA3
MOL000098	quercetin	ANXA4
MOL000098	quercetin	ANXA5
MOL000098	quercetin	ANXA6
MOL000098	quercetin	AOC2
MOL000098	quercetin	AOX1
MOL000098	quercetin	APAF1
MOL000098	quercetin	APOF
MOL000098	quercetin	APBB2
MOL000098	quercetin	APC
MOL000098	quercetin	APEX1
MOL000098	quercetin	BIRC2
MOL000098	quercetin	BIRC3
MOL000098	quercetin	XIAP
MOL000098	quercetin	BIRC5
MOL000098	quercetin	APLP1
MOL000098	quercetin	APOA1
MOL000098	quercetin	APOA4
MOL000098	quercetin	APOB
MOL000098	quercetin	APOC1
MOL000098	quercetin	APOC2
MOL000098	quercetin	APOC3
MOL000098	quercetin	APOE
MOL000098	quercetin	APOH
MOL000098	quercetin	APP
MOL000098	quercetin	KLK3
MOL000098	quercetin	FAS
MOL000098	quercetin	FASLG
MOL000098	quercetin	AQP1
MOL000098	quercetin	AQP2
MOL000098	quercetin	AQP3
MOL000098	quercetin	AQP5
MOL000098	quercetin	AQP7
MOL000098	quercetin	AQP9
MOL000098	quercetin	AR
MOL000098	quercetin	ABCC6
MOL000098	quercetin	ARAF
MOL000098	quercetin	AREG
MOL000098	quercetin	ARF3
MOL000098	quercetin	ARL4D
MOL000098	quercetin	ARG1
MOL000098	quercetin	ARG2
MOL000098	quercetin	RHOA
MOL000098	quercetin	RHOC
MOL000098	quercetin	ARHGDIB
MOL000098	quercetin	ARNT
MOL000098	quercetin	BMAL1
MOL000098	quercetin	ARRB1
MOL000098	quercetin	ARSA
MOL000098	quercetin	ARSL
MOL000098	quercetin	ART4
MOL000098	quercetin	ARVCF
MOL000098	quercetin	ASAH1
MOL000098	quercetin	ASGR1
MOL000098	quercetin	ASL
MOL000098	quercetin	ASPH
MOL000098	quercetin	ASS1
MOL000098	quercetin	SERPINC1
MOL000098	quercetin	ZFHX3
MOL000098	quercetin	ATF1
MOL000098	quercetin	ATF3
MOL000098	quercetin	ATF4
MOL000098	quercetin	ATM
MOL000098	quercetin	RERE
MOL000098	quercetin	ATP1A1
MOL000098	quercetin	ATP1B1
MOL000098	quercetin	ATP1B3
MOL000098	quercetin	FXYD2
MOL000098	quercetin	ATP2A1
MOL000098	quercetin	ATP2A2
MOL000098	quercetin	ATP5F1A
MOL000098	quercetin	ALDH7A1
MOL000098	quercetin	ATP5F1B
MOL000098	quercetin	ATP5F1C
MOL000098	quercetin	ATP5MC1
MOL000098	quercetin	ATP6V1C1
MOL000098	quercetin	ATP6V0B
MOL000098	quercetin	ATP7A
MOL000098	quercetin	ATP7B
MOL000098	quercetin	ATR
MOL000098	quercetin	AUH
MOL000098	quercetin	AVPR2
MOL000098	quercetin	AXL
MOL000098	quercetin	BAAT
MOL000098	quercetin	BAD
MOL000098	quercetin	ADGRB1
MOL000098	quercetin	BAK1
MOL000098	quercetin	BAX
MOL000098	quercetin	BBS2
MOL000098	quercetin	BBS4
MOL000098	quercetin	BCAT1
MOL000098	quercetin	BCHE
MOL000098	quercetin	BCKDHA
MOL000098	quercetin	CCND1
MOL000098	quercetin	BCL2
MOL000098	quercetin	BCL2A1
MOL000098	quercetin	BCL2L1
MOL000098	quercetin	BCL2L2
MOL000098	quercetin	BCL9
MOL000098	quercetin	BCR
MOL000098	quercetin	BDH1
MOL000098	quercetin	BDNF
MOL000098	quercetin	CFB
MOL000098	quercetin	BGLAP
MOL000098	quercetin	BGN
MOL000098	quercetin	BHMT
MOL000098	quercetin	BID
MOL000098	quercetin	BIK
MOL000098	quercetin	BLM
MOL000098	quercetin	BLVRB
MOL000098	quercetin	BMI1
MOL000098	quercetin	BMP1
MOL000098	quercetin	BMP2
MOL000098	quercetin	BMP3
MOL000098	quercetin	BMP4
MOL000098	quercetin	BMP6
MOL000098	quercetin	BMP8B
MOL000098	quercetin	BMPR1A
MOL000098	quercetin	POLR3D
MOL000098	quercetin	BNIP3
MOL000098	quercetin	BNIP3L
MOL000098	quercetin	DST
MOL000098	quercetin	BRCA1
MOL000098	quercetin	BRAF
MOL000098	quercetin	BRCA2
MOL000098	quercetin	BRDT
MOL000098	quercetin	ZFP36L1
MOL000098	quercetin	BSG
MOL000098	quercetin	KLF5
MOL000098	quercetin	BTG1
MOL000098	quercetin	BUB1
MOL000098	quercetin	BUB1B
MOL000098	quercetin	C1S
MOL000098	quercetin	C4BPA
MOL000098	quercetin	C4BPB
MOL000098	quercetin	C5
MOL000098	quercetin	C5AR1
MOL000098	quercetin	C8A
MOL000098	quercetin	C8B
MOL000098	quercetin	C8G
MOL000098	quercetin	OSGIN2
MOL000098	quercetin	MRPL49
MOL000098	quercetin	TMEM50B
MOL000098	quercetin	CA1
MOL000098	quercetin	CA2
MOL000098	quercetin	CA4
MOL000098	quercetin	CACNA1D
MOL000098	quercetin	SLC25A20
MOL000098	quercetin	CAD
MOL000098	quercetin	CALB1
MOL000098	quercetin	S100G
MOL000098	quercetin	CALCR
MOL000098	quercetin	CAMK2A
MOL000098	quercetin	CAPN1
MOL000098	quercetin	CAPN2
MOL000098	quercetin	CASP1
MOL000098	quercetin	CASP2
MOL000098	quercetin	CASP3
MOL000098	quercetin	CASP4
MOL000098	quercetin	CASP6
MOL000098	quercetin	CASP7
MOL000098	quercetin	CASP8
MOL000098	quercetin	CASP9
MOL000098	quercetin	CASP10
MOL000098	quercetin	CAT
MOL000098	quercetin	CAV1
MOL000098	quercetin	CAV2
MOL000098	quercetin	RUNX2
MOL000098	quercetin	RUNX1
MOL000098	quercetin	SERPINA6
MOL000098	quercetin	CBR1
MOL000098	quercetin	CBS
MOL000098	quercetin	CCKAR
MOL000098	quercetin	KRIT1
MOL000098	quercetin	CCNA2
MOL000098	quercetin	CCNB1
MOL000098	quercetin	CCND2
MOL000098	quercetin	CCND3
MOL000098	quercetin	CCNE1
MOL000098	quercetin	CCNF
MOL000098	quercetin	CCNG2
MOL000098	quercetin	CD3D
MOL000098	quercetin	CD7
MOL000098	quercetin	CD9
MOL000098	quercetin	CD80
MOL000098	quercetin	CD86
MOL000098	quercetin	CD34
MOL000098	quercetin	CD36
MOL000098	quercetin	ENTPD5
MOL000098	quercetin	CD40
MOL000098	quercetin	CD40LG
MOL000098	quercetin	CD58
MOL000098	quercetin	CD59
MOL000098	quercetin	CD63
MOL000098	quercetin	CD68
MOL000098	quercetin	CD69
MOL000098	quercetin	CD74
MOL000098	quercetin	ADGRE5
MOL000098	quercetin	CD151
MOL000098	quercetin	CDA
MOL000098	quercetin	CDK1
MOL000098	quercetin	CDK11B
MOL000098	quercetin	CDC6
MOL000098	quercetin	CDC20
MOL000098	quercetin	CDC25C
MOL000098	quercetin	CDC27
MOL000098	quercetin	CDC42
MOL000098	quercetin	CDH1
MOL000098	quercetin	CDH2
MOL000098	quercetin	CDH11
MOL000098	quercetin	CDH17
MOL000098	quercetin	CDK2
MOL000098	quercetin	CDK4
MOL000098	quercetin	CDK6
MOL000098	quercetin	CDK7
MOL000098	quercetin	CDK8
MOL000098	quercetin	CDK9
MOL000098	quercetin	CDKN1A
MOL000098	quercetin	CDKN1B
MOL000098	quercetin	CDKN1C
MOL000098	quercetin	CDKN2A
MOL000098	quercetin	CDKN2A
MOL000098	quercetin	CDKN2B
MOL000098	quercetin	CDKN2C
MOL000098	quercetin	CDKN3
MOL000098	quercetin	CDO1
MOL000098	quercetin	CDS1
MOL000098	quercetin	CLGN
MOL000098	quercetin	CEACAM5
MOL000098	quercetin	CEBPA
MOL000098	quercetin	CEBPB
MOL000098	quercetin	CEBPD
MOL000098	quercetin	CENPA
MOL000098	quercetin	CENPC
MOL000098	quercetin	CENPE
MOL000098	quercetin	CENPF
MOL000098	quercetin	CFL1
MOL000098	quercetin	CFL2
MOL000098	quercetin	CTSC
MOL000098	quercetin	CFTR
MOL000098	quercetin	CHAT
MOL000098	quercetin	CHD2
MOL000098	quercetin	CHD3
MOL000098	quercetin	CHEK1
MOL000098	quercetin	FOXN3
MOL000098	quercetin	CHKA
MOL000098	quercetin	CHML
MOL000098	quercetin	CHN2
MOL000098	quercetin	CHRM1
MOL000098	quercetin	CHRM2
MOL000098	quercetin	CHRM3
MOL000098	quercetin	CHRM4
MOL000098	quercetin	CHRM5
MOL000098	quercetin	CHUK
MOL000098	quercetin	CKB
MOL000098	quercetin	CIRBP
MOL000098	quercetin	CKM
MOL000098	quercetin	AP1S1
MOL000098	quercetin	CLCN3
MOL000098	quercetin	CLCN5
MOL000098	quercetin	CLK1
MOL000098	quercetin	CLK3
MOL000098	quercetin	TPP1
MOL000098	quercetin	CLN3
MOL000098	quercetin	CLN5
MOL000098	quercetin	CLTB
MOL000098	quercetin	CCR6
MOL000098	quercetin	CCR7
MOL000098	quercetin	LTB4R
MOL000098	quercetin	ABCC2
MOL000098	quercetin	PLK3
MOL000098	quercetin	CNN1
MOL000098	quercetin	COL1A1
MOL000098	quercetin	COL1A2
MOL000098	quercetin	COL2A1
MOL000098	quercetin	COL3A1
MOL000098	quercetin	COL6A1
MOL000098	quercetin	COL6A3
MOL000098	quercetin	COL7A1
MOL000098	quercetin	COMT
MOL000098	quercetin	KLF6
MOL000098	quercetin	MAP3K8
MOL000098	quercetin	COX5B
MOL000098	quercetin	COX6B1
MOL000098	quercetin	COX11
MOL000098	quercetin	CP
MOL000098	quercetin	CPB2
MOL000098	quercetin	CLDN4
MOL000098	quercetin	CPN1
MOL000098	quercetin	CPN2
MOL000098	quercetin	CPS1
MOL000098	quercetin	CPT1A
MOL000098	quercetin	CPT1B
MOL000098	quercetin	CPT2
MOL000098	quercetin	CREB1
MOL000098	quercetin	ATF2
MOL000098	quercetin	CREBBP
MOL000098	quercetin	ATF6B
MOL000098	quercetin	CRH
MOL000098	quercetin	CRP
MOL000098	quercetin	CRYGS
MOL000098	quercetin	CRYM
MOL000098	quercetin	CRYZ
MOL000098	quercetin	CS
MOL000098	quercetin	MAPK14
MOL000098	quercetin	CSF2
MOL000098	quercetin	CSF3R
MOL000098	quercetin	CSN1S1
MOL000098	quercetin	CSN2
MOL000098	quercetin	CSNK2A1
MOL000098	quercetin	CSNK2A2
MOL000098	quercetin	CSNK2B
MOL000098	quercetin	CSRP1
MOL000098	quercetin	CSRP2
MOL000098	quercetin	CSTA
MOL000098	quercetin	CSTF2
MOL000098	quercetin	CCN2
MOL000098	quercetin	CTH
MOL000098	quercetin	CTNNA1
MOL000098	quercetin	CTNNB1
MOL000098	quercetin	CTNND1
MOL000098	quercetin	CTPS1
MOL000098	quercetin	CTRL
MOL000098	quercetin	CTSB
MOL000098	quercetin	CTSD
MOL000098	quercetin	CTSK
MOL000098	quercetin	CTSO
MOL000098	quercetin	CX3CR1
MOL000098	quercetin	CYB5A
MOL000098	quercetin	CYBA
MOL000098	quercetin	CYBB
MOL000098	quercetin	CYP1A1
MOL000098	quercetin	CYP1A2
MOL000098	quercetin	CYP1B1
MOL000098	quercetin	CYP2A6
MOL000098	quercetin	CYP2A13
MOL000098	quercetin	CYP2C19
MOL000098	quercetin	CYP2C8
MOL000098	quercetin	CYP2C9
MOL000098	quercetin	CYP2D6
MOL000098	quercetin	CYP2E1
MOL000098	quercetin	CYP2J2
MOL000098	quercetin	CYP3A4
MOL000098	quercetin	CYP3A5
MOL000098	quercetin	CYP8B1
MOL000098	quercetin	CYP11A1
MOL000098	quercetin	CYP11B1
MOL000098	quercetin	CYP17A1
MOL000098	quercetin	CYP19A1
MOL000098	quercetin	CYP24A1
MOL000098	quercetin	CYP27B1
MOL000098	quercetin	CYP51A1
MOL000098	quercetin	DAB2
MOL000098	quercetin	CD55
MOL000098	quercetin	DGKA
MOL000098	quercetin	DGKG
MOL000098	quercetin	DAP
MOL000098	quercetin	DAPK1
MOL000098	quercetin	DAPK3
MOL000098	quercetin	DARS1
MOL000098	quercetin	DAXX
MOL000098	quercetin	DBN1
MOL000098	quercetin	DCK
MOL000098	quercetin	ACE
MOL000098	quercetin	DCT
MOL000098	quercetin	DDB2
MOL000098	quercetin	DDC
MOL000098	quercetin	AKR1C2
MOL000098	quercetin	GADD45A
MOL000098	quercetin	DDIT3
MOL000098	quercetin	DDX5
MOL000098	quercetin	DMXL1
MOL000098	quercetin	DDX11
MOL000098	quercetin	DECR1
MOL000098	quercetin	DEFA1
MOL000098	quercetin	DES
MOL000098	quercetin	DFFA
MOL000098	quercetin	DFFB
MOL000098	quercetin	TIMM8A
MOL000098	quercetin	GSDME
MOL000098	quercetin	DHCR7
MOL000098	quercetin	DHCR24
MOL000098	quercetin	CYB5R3
MOL000098	quercetin	NQO1
MOL000098	quercetin	DIO1
MOL000098	quercetin	DIO2
MOL000098	quercetin	DLD
MOL000098	quercetin	DLG1
MOL000098	quercetin	DLX2
MOL000098	quercetin	DLX6
MOL000098	quercetin	DMPK
MOL000098	quercetin	DNASE1
MOL000098	quercetin	DNASE1L1
MOL000098	quercetin	DNASE1L3
MOL000098	quercetin	DYNC1H1
MOL000098	quercetin	DYNC1LI2
MOL000098	quercetin	DNMT1
MOL000098	quercetin	DPP4
MOL000098	quercetin	DPYD
MOL000098	quercetin	DPYSL2
MOL000098	quercetin	DPYSL3
MOL000098	quercetin	SLC26A3
MOL000098	quercetin	DRD1
MOL000098	quercetin	DRD2
MOL000098	quercetin	DRD3
MOL000098	quercetin	DRD4
MOL000098	quercetin	DRD5
MOL000098	quercetin	DRG2
MOL000098	quercetin	DSC2
MOL000098	quercetin	TSC22D3
MOL000098	quercetin	DSPP
MOL000098	quercetin	SLC26A2
MOL000098	quercetin	HBEGF
MOL000098	quercetin	DUSP1
MOL000098	quercetin	DUSP4
MOL000098	quercetin	DUSP5
MOL000098	quercetin	DUSP6
MOL000098	quercetin	E2F1
MOL000098	quercetin	E2F2
MOL000098	quercetin	E2F3
MOL000098	quercetin	E2F5
MOL000098	quercetin	ECH1
MOL000098	quercetin	ECT2
MOL000098	quercetin	EDN1
MOL000098	quercetin	EDNRB
MOL000098	quercetin	EEF1A2
MOL000098	quercetin	EEF1B2
MOL000098	quercetin	EFNA1
MOL000098	quercetin	EFNA4
MOL000098	quercetin	EFNB2
MOL000098	quercetin	EGF
MOL000098	quercetin	MEGF6
MOL000098	quercetin	MEGF8
MOL000098	quercetin	EGFR
MOL000098	quercetin	EGR1
MOL000098	quercetin	EGR2
MOL000098	quercetin	EGR3
MOL000098	quercetin	EGR4
MOL000098	quercetin	EHHADH
MOL000098	quercetin	EIF2S1
MOL000098	quercetin	EPHA2
MOL000098	quercetin	EIF4A1
MOL000098	quercetin	EIF4E
MOL000098	quercetin	EIF4EBP1
MOL000098	quercetin	EIF5
MOL000098	quercetin	SERPINB1
MOL000098	quercetin	ELAVL3
MOL000098	quercetin	ELF3
MOL000098	quercetin	ELF4
MOL000098	quercetin	ELK1
MOL000098	quercetin	ELK4
MOL000098	quercetin	MARK2
MOL000098	quercetin	EMP1
MOL000098	quercetin	EMP3
MOL000098	quercetin	ADGRE1
MOL000098	quercetin	CTTN
MOL000098	quercetin	ENDOG
MOL000098	quercetin	ENO1
MOL000098	quercetin	ENSA
MOL000098	quercetin	SLC29A1
MOL000098	quercetin	EP300
MOL000098	quercetin	EPAS1
MOL000098	quercetin	EPB41L1
MOL000098	quercetin	EPHB4
MOL000098	quercetin	EPHX1
MOL000098	quercetin	EPHX2
MOL000098	quercetin	EPO
MOL000098	quercetin	EPS8
MOL000098	quercetin	EPS15
MOL000098	quercetin	ERBB2
MOL000098	quercetin	ERBB3
MOL000098	quercetin	ERCC1
MOL000098	quercetin	EREG
MOL000098	quercetin	ERCC3
MOL000098	quercetin	ERCC5
MOL000098	quercetin	ERF
MOL000098	quercetin	ERN1
MOL000098	quercetin	ESR1
MOL000098	quercetin	ESR2
MOL000098	quercetin	ETFB
MOL000098	quercetin	ETS2
MOL000098	quercetin	ETV4
MOL000098	quercetin	ETV5
MOL000098	quercetin	MECOM
MOL000098	quercetin	EXTL2
MOL000098	quercetin	EZH2
MOL000098	quercetin	F2
MOL000098	quercetin	F2R
MOL000098	quercetin	F2RL1
MOL000098	quercetin	F3
MOL000098	quercetin	F7
MOL000098	quercetin	F10
MOL000098	quercetin	FABP1
MOL000098	quercetin	FABP5
MOL000098	quercetin	FABP6
MOL000098	quercetin	FAH
MOL000098	quercetin	BPTF
MOL000098	quercetin	FANCB
MOL000098	quercetin	FANCG
MOL000098	quercetin	FASN
MOL000098	quercetin	FAT1
MOL000098	quercetin	FBLN2
MOL000098	quercetin	EFEMP1
MOL000098	quercetin	FBP1
MOL000098	quercetin	FCER1G
MOL000098	quercetin	FCGR2B
MOL000098	quercetin	FDFT1
MOL000098	quercetin	FDPS
MOL000098	quercetin	FDX1
MOL000098	quercetin	FDXR
MOL000098	quercetin	FEN1
MOL000098	quercetin	FGA
MOL000098	quercetin	FGB
MOL000098	quercetin	FGF1
MOL000098	quercetin	FGF2
MOL000098	quercetin	FGF7
MOL000098	quercetin	FGFR3
MOL000098	quercetin	FGFR4
MOL000098	quercetin	FGG
MOL000098	quercetin	FH
MOL000098	quercetin	FHIT
MOL000098	quercetin	FHL1
MOL000098	quercetin	VEGFD
MOL000098	quercetin	FOXM1
MOL000098	quercetin	FOXO1
MOL000098	quercetin	FOXO3
MOL000098	quercetin	FLNA
MOL000098	quercetin	FLNB
MOL000098	quercetin	FLT1
MOL000098	quercetin	FLT4
MOL000098	quercetin	FMO1
MOL000098	quercetin	FMO5
MOL000098	quercetin	FMR1
MOL000098	quercetin	FN1
MOL000098	quercetin	FNTA
MOL000098	quercetin	FOS
MOL000098	quercetin	FPR2
MOL000098	quercetin	FRK
MOL000098	quercetin	MTOR
MOL000098	quercetin	FRZB
MOL000098	quercetin	FSHB
MOL000098	quercetin	CENPI
MOL000098	quercetin	NR5A1
MOL000098	quercetin	FUT6
MOL000098	quercetin	FUT8
MOL000098	quercetin	FYN
MOL000098	quercetin	FZD2
MOL000098	quercetin	IFI6
MOL000098	quercetin	G6PC1
MOL000098	quercetin	G6PD
MOL000098	quercetin	GAA
MOL000098	quercetin	GAB1
MOL000098	quercetin	GABPA
MOL000098	quercetin	GABRB1
MOL000098	quercetin	GABRB3
MOL000098	quercetin	GABRE
MOL000098	quercetin	GAD1
MOL000098	quercetin	B4GALNT1
MOL000098	quercetin	GALK1
MOL000098	quercetin	GALNT1
MOL000098	quercetin	GALNT3
MOL000098	quercetin	GAP43
MOL000098	quercetin	GAPDH
MOL000098	quercetin	GAS2
MOL000098	quercetin	GATA1
MOL000098	quercetin	GATA4
MOL000098	quercetin	GATA6
MOL000098	quercetin	GATM
MOL000098	quercetin	GBE1
MOL000098	quercetin	GCKR
MOL000098	quercetin	GCNT2
MOL000098	quercetin	GDI1
MOL000098	quercetin	GEM
MOL000098	quercetin	GFAP
MOL000098	quercetin	GFPT1
MOL000098	quercetin	GGT1
MOL000098	quercetin	GJA1
MOL000098	quercetin	GJA5
MOL000098	quercetin	GJB1
MOL000098	quercetin	GLA
MOL000098	quercetin	GCLC
MOL000098	quercetin	GCLM
MOL000098	quercetin	GLDC
MOL000098	quercetin	GLI1
MOL000098	quercetin	GLI2
MOL000098	quercetin	GLO1
MOL000098	quercetin	GLRA1
MOL000098	quercetin	GLS
MOL000098	quercetin	GLUD1
MOL000098	quercetin	GLUD2
MOL000098	quercetin	GLUL
MOL000098	quercetin	GMDS
MOL000098	quercetin	GML
MOL000098	quercetin	GNA15
MOL000098	quercetin	GNAI1
MOL000098	quercetin	GNAI2
MOL000098	quercetin	GNAI3
MOL000098	quercetin	GNAO1
MOL000098	quercetin	GNG4
MOL000098	quercetin	GNL1
MOL000098	quercetin	GOLGA3
MOL000098	quercetin	GOT1
MOL000098	quercetin	SFN
MOL000098	quercetin	GPC1
MOL000098	quercetin	GPI
MOL000098	quercetin	GPER1
MOL000098	quercetin	GPR35
MOL000098	quercetin	MKNK2
MOL000098	quercetin	GPT
MOL000098	quercetin	GPX1
MOL000098	quercetin	GPX2
MOL000098	quercetin	GPX3
MOL000098	quercetin	GPX4
MOL000098	quercetin	GPX5
MOL000098	quercetin	GRB2
MOL000098	quercetin	GRB10
MOL000098	quercetin	GRB14
MOL000098	quercetin	NR3C1
MOL000098	quercetin	CXCL1
MOL000098	quercetin	CXCL2
MOL000098	quercetin	PDIA3
MOL000098	quercetin	GSK3A
MOL000098	quercetin	GSK3B
MOL000098	quercetin	GSN
MOL000098	quercetin	GSR
MOL000098	quercetin	GSS
MOL000098	quercetin	GSTA1
MOL000098	quercetin	GSTA2
MOL000098	quercetin	GSTA3
MOL000098	quercetin	GSTA4
MOL000098	quercetin	GSTM2
MOL000098	quercetin	GSTM3
MOL000098	quercetin	GSTM4
MOL000098	quercetin	GSTM5
MOL000098	quercetin	GSTP1
MOL000098	quercetin	GSTT1
MOL000098	quercetin	GSTT2
MOL000098	quercetin	GSTZ1
MOL000098	quercetin	MSH6
MOL000098	quercetin	GTF2E2
MOL000098	quercetin	GTF2H1
MOL000098	quercetin	GTF2H4
MOL000098	quercetin	GUCA1B
MOL000098	quercetin	GYPA
MOL000098	quercetin	GYPC
MOL000098	quercetin	GYS1
MOL000098	quercetin	GZMA
MOL000098	quercetin	GZMB
MOL000098	quercetin	H1-2
MOL000098	quercetin	H1-5
MOL000098	quercetin	H2AC4
MOL000098	quercetin	H2AX
MOL000098	quercetin	H2BC5
MOL000098	quercetin	H2BC4
MOL000098	quercetin	HSD17B10
MOL000098	quercetin	HAL
MOL000098	quercetin	HBA1;
MOL000098	quercetin	HBB
MOL000098	quercetin	HBG2
MOL000098	quercetin	SERPIND1
MOL000098	quercetin	HCK
MOL000098	quercetin	HCLS1
MOL000098	quercetin	HDAC1
MOL000098	quercetin	HDC
MOL000098	quercetin	HDGF
MOL000098	quercetin	HDLBP
MOL000098	quercetin	HELLS
MOL000098	quercetin	HEXB
MOL000098	quercetin	HGF
MOL000098	quercetin	HHEX
MOL000098	quercetin	HIF1A
MOL000098	quercetin	HIVEP2
MOL000098	quercetin	HK2
MOL000098	quercetin	HLA-B
MOL000098	quercetin	HLA-DQA1
MOL000098	quercetin	HLA-DQB1
MOL000098	quercetin	HLA-DRB1
MOL000098	quercetin	HLF
MOL000098	quercetin	MR1
MOL000098	quercetin	HLCS
MOL000098	quercetin	HMBS
MOL000098	quercetin	HMGB1
MOL000098	quercetin	HMGB2
MOL000098	quercetin	HMGCL
MOL000098	quercetin	HMGCR
MOL000098	quercetin	HMGCS1
MOL000098	quercetin	HMGCS2
MOL000098	quercetin	HMGA1
MOL000098	quercetin	HMMR
MOL000098	quercetin	HMOX1
MOL000098	quercetin	HMOX2
MOL000098	quercetin	NR4A1
MOL000098	quercetin	FOXA1
MOL000098	quercetin	FOXA3
MOL000098	quercetin	HNF4G
MOL000098	quercetin	ONECUT1
MOL000098	quercetin	HNMT
MOL000098	quercetin	HNRNPA1
MOL000098	quercetin	HNRNPA2B1
MOL000098	quercetin	HNRNPD
MOL000098	quercetin	HNRNPH1
MOL000098	quercetin	HNRNPH3
MOL000098	quercetin	HNRNPK
MOL000098	quercetin	HOXA3
MOL000098	quercetin	HOXA4
MOL000098	quercetin	HOXA5
MOL000098	quercetin	HOXB6
MOL000098	quercetin	HOXD1
MOL000098	quercetin	HP
MOL000098	quercetin	HPGD
MOL000098	quercetin	HPN
MOL000098	quercetin	HPR
MOL000098	quercetin	HPRT1
MOL000098	quercetin	HRAS
MOL000098	quercetin	HRH1
MOL000098	quercetin	HES1
MOL000098	quercetin	HSD3B1
MOL000098	quercetin	HSD3B2
MOL000098	quercetin	HSD11B1
MOL000098	quercetin	HSD11B2
MOL000098	quercetin	HSD17B1
MOL000098	quercetin	HSD17B3
MOL000098	quercetin	HSD17B2
MOL000098	quercetin	HSD17B4
MOL000098	quercetin	HSF1
MOL000098	quercetin	HSF2
MOL000098	quercetin	HSF4
MOL000098	quercetin	DNAJB2
MOL000098	quercetin	DNAJA1
MOL000098	quercetin	HSPA1A
MOL000098	quercetin	HSPA1B
MOL000098	quercetin	HSPA2
MOL000098	quercetin	HSPA4
MOL000098	quercetin	HSPA5
MOL000098	quercetin	HSPA6
MOL000098	quercetin	HSPA8
MOL000098	quercetin	HSPB1
MOL000098	quercetin	HSP90AA1
MOL000098	quercetin	HSP90AB1
MOL000098	quercetin	HSPD1
MOL000098	quercetin	HSPE1
MOL000098	quercetin	HSPG2
MOL000098	quercetin	HTR2A
MOL000098	quercetin	TNC
MOL000098	quercetin	IARS1
MOL000098	quercetin	IBSP
MOL000098	quercetin	ICAM1
MOL000098	quercetin	ICAM3
MOL000098	quercetin	ICAM4
MOL000098	quercetin	ID1
MOL000098	quercetin	ID2
MOL000098	quercetin	ID3
MOL000098	quercetin	IDH1
MOL000098	quercetin	IDH3B
MOL000098	quercetin	IDI1
MOL000098	quercetin	CFI
MOL000098	quercetin	IFIT1
MOL000098	quercetin	IFNA4
MOL000098	quercetin	IFNAR1
MOL000098	quercetin	IFNB1
MOL000098	quercetin	IFNG
MOL000098	quercetin	IFNGR1
MOL000098	quercetin	IFNGR2
MOL000098	quercetin	IFRD1
MOL000098	quercetin	IGF1
MOL000098	quercetin	IGF1R
MOL000098	quercetin	IGF2
MOL000098	quercetin	IGFBP1
MOL000098	quercetin	IGFBP2
MOL000098	quercetin	IGFBP3
MOL000098	quercetin	IGFBP4
MOL000098	quercetin	IGFBP7
MOL000098	quercetin	CCN1
MOL000098	quercetin	RBPJ
MOL000098	quercetin	IGSF1
MOL000098	quercetin	IHH
MOL000098	quercetin	IKBKB
MOL000098	quercetin	IL1A
MOL000098	quercetin	IL1B
MOL000098	quercetin	IL1R1
MOL000098	quercetin	IL1RAP
MOL000098	quercetin	IL1RN
MOL000098	quercetin	IL2
MOL000098	quercetin	IL4
MOL000098	quercetin	IL4R
MOL000098	quercetin	IL5
MOL000098	quercetin	IL6
MOL000098	quercetin	IL6ST
MOL000098	quercetin	IL7
MOL000098	quercetin	CXCL8
MOL000098	quercetin	IL10
MOL000098	quercetin	IL10RB
MOL000098	quercetin	IL11
MOL000098	quercetin	IL12B
MOL000098	quercetin	IL13
MOL000098	quercetin	TNFRSF9
MOL000098	quercetin	IL18
MOL000098	quercetin	IMPA2
MOL000098	quercetin	IMPDH1
MOL000098	quercetin	IMPDH2
MOL000098	quercetin	IDO1
MOL000098	quercetin	INHA
MOL000098	quercetin	INHBB
MOL000098	quercetin	CXCL10
MOL000098	quercetin	INS
MOL000098	quercetin	INSL3
MOL000098	quercetin	INSR
MOL000098	quercetin	PDX1
MOL000098	quercetin	IRAK1
MOL000098	quercetin	ITGA6
MOL000098	quercetin	IRF3
MOL000098	quercetin	IRS1
MOL000098	quercetin	ITGA2
MOL000098	quercetin	ITGA2B
MOL000098	quercetin	ITGA5
MOL000098	quercetin	ITGAM
MOL000098	quercetin	ITGAV
MOL000098	quercetin	ITGAX
MOL000098	quercetin	ITGB1
MOL000098	quercetin	ITGB2
MOL000098	quercetin	ITGB3
MOL000098	quercetin	ITIH1
MOL000098	quercetin	ITIH3
MOL000098	quercetin	ITPKA
MOL000098	quercetin	ITPR1
MOL000098	quercetin	ITPR2
MOL000098	quercetin	ITPR3
MOL000098	quercetin	JAK1
MOL000098	quercetin	JAK2
MOL000098	quercetin	JUN
MOL000098	quercetin	JUNB
MOL000098	quercetin	JUND
MOL000098	quercetin	JUP
MOL000098	quercetin	KCNJ10
MOL000098	quercetin	KCNJ14
MOL000098	quercetin	KDR
MOL000098	quercetin	KIF2A
MOL000098	quercetin	KLK2
MOL000098	quercetin	KNG1
MOL000098	quercetin	KIF11
MOL000098	quercetin	KIFC1
MOL000098	quercetin	KPNA3
MOL000098	quercetin	KPNA4
MOL000098	quercetin	KRAS
MOL000098	quercetin	KRT1
MOL000098	quercetin	KRT8
MOL000098	quercetin	KRT15
MOL000098	quercetin	KRT18
MOL000098	quercetin	KRT19
MOL000098	quercetin	LAD1
MOL000098	quercetin	LAIR2
MOL000098	quercetin	LAMB2
MOL000098	quercetin	RPSA
MOL000098	quercetin	STMN1
MOL000098	quercetin	LBR
MOL000098	quercetin	LCAT
MOL000098	quercetin	LCT
MOL000098	quercetin	LDHA
MOL000098	quercetin	LDHB
MOL000098	quercetin	LDLR
MOL000098	quercetin	LEP
MOL000098	quercetin	LEPR
MOL000098	quercetin	LGALS1
MOL000098	quercetin	LGALS2
MOL000098	quercetin	LGALS3
MOL000098	quercetin	LGALS3BP
MOL000098	quercetin	LGALS8
MOL000098	quercetin	LGALS9
MOL000098	quercetin	LHB
MOL000098	quercetin	LHCGR
MOL000098	quercetin	LIF
MOL000098	quercetin	LIFR
MOL000098	quercetin	LIM2
MOL000098	quercetin	ABLIM1
MOL000098	quercetin	LIPA
MOL000098	quercetin	LIPC
MOL000098	quercetin	LIPE
MOL000098	quercetin	FADS3
MOL000098	quercetin	LMAN1
MOL000098	quercetin	LMNA
MOL000098	quercetin	LMNB1
MOL000098	quercetin	LMO7
MOL000098	quercetin	LNPEP
MOL000098	quercetin	LOX
MOL000098	quercetin	LPO
MOL000098	quercetin	IRAG2
MOL000098	quercetin	LSS
MOL000098	quercetin	BCAM
MOL000098	quercetin	LYN
MOL000098	quercetin	LYZ
MOL000098	quercetin	TM4SF1
MOL000098	quercetin	MXD1
MOL000098	quercetin	MAD2L1
MOL000098	quercetin	SMAD2
MOL000098	quercetin	SMAD3
MOL000098	quercetin	SMAD4
MOL000098	quercetin	SMAD5
MOL000098	quercetin	SMAD6
MOL000098	quercetin	SMAD7
MOL000098	quercetin	MAFG
MOL000098	quercetin	MAN1A1
MOL000098	quercetin	MAN2C1
MOL000098	quercetin	MAOA
MOL000098	quercetin	MAOB
MOL000098	quercetin	MAP1B
MOL000098	quercetin	MAP4
MOL000098	quercetin	MAPT
MOL000098	quercetin	MAT1A
MOL000098	quercetin	MAZ
MOL000098	quercetin	MBP
MOL000098	quercetin	MCL1
MOL000098	quercetin	MCM2
MOL000098	quercetin	MCM3
MOL000098	quercetin	MCM4
MOL000098	quercetin	MCM6
MOL000098	quercetin	MCM7
MOL000098	quercetin	CD46
MOL000098	quercetin	MDH1
MOL000098	quercetin	MDK
MOL000098	quercetin	MDM2
MOL000098	quercetin	ME2
MOL000098	quercetin	MEIS1
MOL000098	quercetin	MEIS2
MOL000098	quercetin	MAP3K1
MOL000098	quercetin	MAP3K3
MOL000098	quercetin	MAP3K4
MOL000098	quercetin	MAP3K5
MOL000098	quercetin	MEN1
MOL000098	quercetin	MEP1A
MOL000098	quercetin	MET
MOL000098	quercetin	MGAT5
MOL000098	quercetin	MIA2
MOL000098	quercetin	KITLG
MOL000098	quercetin	MGP
MOL000098	quercetin	MGST1
MOL000098	quercetin	MGST2
MOL000098	quercetin	MICB
MOL000098	quercetin	MIF
MOL000098	quercetin	MITF
MOL000098	quercetin	ATXN3
MOL000098	quercetin	MKI67
MOL000098	quercetin	MLH1
MOL000098	quercetin	MAP3K9
MOL000098	quercetin	KMT2A
MOL000098	quercetin	MLLT3
MOL000098	quercetin	MMP1
MOL000098	quercetin	MMP2
MOL000098	quercetin	MMP3
MOL000098	quercetin	MMP7
MOL000098	quercetin	MMP9
MOL000098	quercetin	MMP10
MOL000098	quercetin	MMP11
MOL000098	quercetin	MMP12
MOL000098	quercetin	MMP13
MOL000098	quercetin	ALDH6A1
MOL000098	quercetin	MN1
MOL000098	quercetin	MOCS2
MOL000098	quercetin	MOCS2
MOL000098	quercetin	MOS
MOL000098	quercetin	MPO
MOL000098	quercetin	MPZ
MOL000098	quercetin	MRE11
MOL000098	quercetin	ABCC1
MOL000098	quercetin	MYO1B
MOL000098	quercetin	CITED1
MOL000098	quercetin	MSH2
MOL000098	quercetin	MSH5
MOL000098	quercetin	MST1
MOL000098	quercetin	MSX1
MOL000098	quercetin	MT1A
MOL000098	quercetin	MT1G
MOL000098	quercetin	MT1M
MOL000098	quercetin	MT1X
MOL000098	quercetin	MT2A
MOL000098	quercetin	MT3
MOL000098	quercetin	MT-ATP6
MOL000098	quercetin	MT-CO1
MOL000098	quercetin	MT-CO2
MOL000098	quercetin	MT-CO3
MOL000098	quercetin	MT-CYB
MOL000098	quercetin	NUDT1
MOL000098	quercetin	MTIF2
MOL000098	quercetin	MT-ND1
MOL000098	quercetin	MT-ND2
MOL000098	quercetin	MT-ND3
MOL000098	quercetin	MTTP
MOL000098	quercetin	MTR
MOL000098	quercetin	MUC1
MOL000098	quercetin	MUC2
MOL000098	quercetin	MUC5AC
MOL000098	quercetin	MUTYH
MOL000098	quercetin	MVD
MOL000098	quercetin	MXI1
MOL000098	quercetin	MYB
MOL000098	quercetin	MYBL1
MOL000098	quercetin	MYBL2
MOL000098	quercetin	MYC
MOL000098	quercetin	MYD88
MOL000098	quercetin	GADD45B
MOL000098	quercetin	MYH1
MOL000098	quercetin	MYH3
MOL000098	quercetin	MYH9
MOL000098	quercetin	MYH11
MOL000098	quercetin	MYL5
MOL000098	quercetin	MYLK
MOL000098	quercetin	MYO1A
MOL000098	quercetin	MYO5A
MOL000098	quercetin	MYO6
MOL000098	quercetin	MYO7A
MOL000098	quercetin	MYOD1
MOL000098	quercetin	PPP1R12A
MOL000098	quercetin	NACA
MOL000098	quercetin	NAGLU
MOL000098	quercetin	NAP1L4
MOL000098	quercetin	NBN
MOL000098	quercetin	NCF2
MOL000098	quercetin	NCF4
MOL000098	quercetin	NDUFA3
MOL000098	quercetin	NDUFA4
MOL000098	quercetin	NEB
MOL000098	quercetin	NDUFS1
MOL000098	quercetin	NDUFS3
MOL000098	quercetin	NEDD8
MOL000098	quercetin	NEDD9
MOL000098	quercetin	NEFM
MOL000098	quercetin	NEK1
MOL000098	quercetin	NEK2
MOL000098	quercetin	NF1
MOL000098	quercetin	NFATC1
MOL000098	quercetin	NFATC2
MOL000098	quercetin	NFATC4
MOL000098	quercetin	NFE2
MOL000098	quercetin	NFE2L2
MOL000098	quercetin	NFIC
MOL000098	quercetin	NFIL3
MOL000098	quercetin	NFKB1
MOL000098	quercetin	NFKB2
MOL000098	quercetin	NFKBIA
MOL000098	quercetin	NFKBIB
MOL000098	quercetin	TONSL
MOL000098	quercetin	NFYA
MOL000098	quercetin	NGF
MOL000098	quercetin	NINJ2
MOL000098	quercetin	NKX3-1
MOL000098	quercetin	NMB
MOL000098	quercetin	NME1
MOL000098	quercetin	NME4
MOL000098	quercetin	NQO2
MOL000098	quercetin	NONO
MOL000098	quercetin	NOS1
MOL000098	quercetin	NOS2
MOL000098	quercetin	NOS3
MOL000098	quercetin	NOTCH1
MOL000098	quercetin	NOTCH4
MOL000098	quercetin	PNP
MOL000098	quercetin	NPAS2
MOL000098	quercetin	NPM1
MOL000098	quercetin	NPPA
MOL000098	quercetin	NPPB
MOL000098	quercetin	NPR3
MOL000098	quercetin	SLC11A2
MOL000098	quercetin	NRAS
MOL000098	quercetin	NRF1
MOL000098	quercetin	NT5E
MOL000098	quercetin	NTRK1
MOL000098	quercetin	NTS
MOL000098	quercetin	NUCB1
MOL000098	quercetin	NUCB2
MOL000098	quercetin	NUP88
MOL000098	quercetin	OAS1
MOL000098	quercetin	OAS3
MOL000098	quercetin	ODC1
MOL000098	quercetin	OGG1
MOL000098	quercetin	OLR1
MOL000098	quercetin	OMG
MOL000098	quercetin	TNFRSF11B
MOL000098	quercetin	ORC1
MOL000098	quercetin	ORC2
MOL000098	quercetin	ORM1
MOL000098	quercetin	ORM2
MOL000098	quercetin	OTC
MOL000098	quercetin	CLDN11
MOL000098	quercetin	OXTR
MOL000098	quercetin	P2RY2
MOL000098	quercetin	P4HA1
MOL000098	quercetin	P4HB
MOL000098	quercetin	PA2G4
MOL000098	quercetin	PEBP1
MOL000098	quercetin	PAEP
MOL000098	quercetin	PAFAH1B1
MOL000098	quercetin	PRDX1
MOL000098	quercetin	PAH
MOL000098	quercetin	SERPINE1
MOL000098	quercetin	SERPINB2
MOL000098	quercetin	PAK1
MOL000098	quercetin	PBX3
MOL000098	quercetin	PCBP2
MOL000098	quercetin	PCCA
MOL000098	quercetin	PCK1
MOL000098	quercetin	PCNA
MOL000098	quercetin	PCSK5
MOL000098	quercetin	PCYT1A
MOL000098	quercetin	PDE4C
MOL000098	quercetin	PDE4D
MOL000098	quercetin	PDGFB
MOL000098	quercetin	PDGFRA
MOL000098	quercetin	PDGFRL
MOL000098	quercetin	PDK1
MOL000098	quercetin	PDK2
MOL000098	quercetin	PDK3
MOL000098	quercetin	PDK4
MOL000098	quercetin	ENPP1
MOL000098	quercetin	ENPP2
MOL000098	quercetin	ENPP3
MOL000098	quercetin	PDPK1
MOL000098	quercetin	PECAM1
MOL000098	quercetin	SERPINF1
MOL000098	quercetin	PEX6
MOL000098	quercetin	PEX13
MOL000098	quercetin	PEX14
MOL000098	quercetin	ATP8B1
MOL000098	quercetin	PFKFB3
MOL000098	quercetin	PFKFB4
MOL000098	quercetin	PFKP
MOL000098	quercetin	PFN1
MOL000098	quercetin	PGAM1
MOL000098	quercetin	PGC
MOL000098	quercetin	PGD
MOL000098	quercetin	PGF
MOL000098	quercetin	PGK1
MOL000098	quercetin	PGM1
MOL000098	quercetin	PGR
MOL000098	quercetin	ABCB1
MOL000098	quercetin	ABCB4
MOL000098	quercetin	PHKA2
MOL000098	quercetin	PHKB
MOL000098	quercetin	SERPINA4
MOL000098	quercetin	SERPINE2
MOL000098	quercetin	SERPINB9
MOL000098	quercetin	SERPINI1
MOL000098	quercetin	PIK3C2A
MOL000098	quercetin	PIK3C2B
MOL000098	quercetin	PIK3C2G
MOL000098	quercetin	PIK3C3
MOL000098	quercetin	PIK3CA
MOL000098	quercetin	PIK3CB
MOL000098	quercetin	PIM1
MOL000098	quercetin	PIK3CD
MOL000098	quercetin	PIK3CG
MOL000098	quercetin	PIK3R1
MOL000098	quercetin	PIK3R2
MOL000098	quercetin	PI4KA
MOL000098	quercetin	PIN1
MOL000098	quercetin	PITX2
MOL000098	quercetin	PKM
MOL000098	quercetin	PKP2
MOL000098	quercetin	PLA2G2A
MOL000098	quercetin	PLAG1
MOL000098	quercetin	PLAGL1
MOL000098	quercetin	PLAT
MOL000098	quercetin	PLAU
MOL000098	quercetin	PLAUR
MOL000098	quercetin	PLCG1
MOL000098	quercetin	PLD1
MOL000098	quercetin	PLEC
MOL000098	quercetin	PLEK
MOL000098	quercetin	SERPINF2
MOL000098	quercetin	PLIN1
MOL000098	quercetin	PLK1
MOL000098	quercetin	FXYD1
MOL000098	quercetin	PLOD2
MOL000098	quercetin	PLP1
MOL000098	quercetin	PLS1
MOL000098	quercetin	PLSCR1
MOL000098	quercetin	PLTP
MOL000098	quercetin	PMAIP1
MOL000098	quercetin	PMP22
MOL000098	quercetin	EXOSC9
MOL000098	quercetin	UBL3
MOL000098	quercetin	POLA1
MOL000098	quercetin	POLB
MOL000098	quercetin	POLD2
MOL000098	quercetin	POLE
MOL000098	quercetin	POLE2
MOL000098	quercetin	POLH
MOL000098	quercetin	POLR2A
MOL000098	quercetin	POLR2C
MOL000098	quercetin	POMC
MOL000098	quercetin	PON1
MOL000098	quercetin	PON2
MOL000098	quercetin	POR
MOL000098	quercetin	POU2AF1
MOL000098	quercetin	POU5F1
MOL000098	quercetin	PPARA
MOL000098	quercetin	PPARD
MOL000098	quercetin	PPARG
MOL000098	quercetin	MED1
MOL000098	quercetin	PPIA
MOL000098	quercetin	PPID
MOL000098	quercetin	PPP1R1A
MOL000098	quercetin	PPP1R3C
MOL000098	quercetin	PPP1R3D
MOL000098	quercetin	PPP2R1B
MOL000098	quercetin	PTPA
MOL000098	quercetin	PPP3CA
MOL000098	quercetin	PPP3R1
MOL000098	quercetin	PPT1
MOL000098	quercetin	PRCC
MOL000098	quercetin	PRKAA1
MOL000098	quercetin	PRKAB1
MOL000098	quercetin	PRKAB2
MOL000098	quercetin	PRKACA
MOL000098	quercetin	PRKAR1B
MOL000098	quercetin	PRKAR2A
MOL000098	quercetin	PRKCA
MOL000098	quercetin	PRKCB
MOL000098	quercetin	PRKCD
MOL000098	quercetin	PRKCE
MOL000098	quercetin	PRKCG
MOL000098	quercetin	PRKCH
MOL000098	quercetin	PRKCI
MOL000098	quercetin	PKN1
MOL000098	quercetin	PKN2
MOL000098	quercetin	PRKD1
MOL000098	quercetin	PRKCQ
MOL000098	quercetin	PRKCZ
MOL000098	quercetin	PRKDC
MOL000098	quercetin	MAPK1
MOL000098	quercetin	MAPK3
MOL000098	quercetin	MAPK8
MOL000098	quercetin	MAPK11
MOL000098	quercetin	MAPK9
MOL000098	quercetin	MAPK10
MOL000098	quercetin	MAPK13
MOL000098	quercetin	MAP2K1
MOL000098	quercetin	MAP2K2
MOL000098	quercetin	MAP2K3
MOL000098	quercetin	MAP2K6
MOL000098	quercetin	EIF2AK2
MOL000098	quercetin	DNAJC3
MOL000098	quercetin	PRL
MOL000098	quercetin	PROC
MOL000098	quercetin	PROS1
MOL000098	quercetin	PROX1
MOL000098	quercetin	PSEN2
MOL000098	quercetin	PSMD2
MOL000098	quercetin	PSMD4
MOL000098	quercetin	PSMD5
MOL000098	quercetin	PSMD11
MOL000098	quercetin	PSPH
MOL000098	quercetin	PTBP1
MOL000098	quercetin	PTCH1
MOL000098	quercetin	PTEN
MOL000098	quercetin	PTGDS
MOL000098	quercetin	PTGFRN
MOL000098	quercetin	PTH
MOL000098	quercetin	PTGS1
MOL000098	quercetin	PTGS2
MOL000098	quercetin	PTHLH
MOL000098	quercetin	PTK2
MOL000098	quercetin	TWF1
MOL000098	quercetin	QSOX1
MOL000098	quercetin	PTPN1
MOL000098	quercetin	PTPN2
MOL000098	quercetin	PTPN12
MOL000098	quercetin	PTPRG
MOL000098	quercetin	PTPRH
MOL000098	quercetin	PTPRK
MOL000098	quercetin	PTPRN
MOL000098	quercetin	PTPRN2
MOL000098	quercetin	PWP2
MOL000098	quercetin	PEX19
MOL000098	quercetin	ABCD3
MOL000098	quercetin	PEX2
MOL000098	quercetin	PXN
MOL000098	quercetin	PYGB
MOL000098	quercetin	PYGM
MOL000098	quercetin	QDPR
MOL000098	quercetin	RAB3B
MOL000098	quercetin	RAD21
MOL000098	quercetin	RAD51
MOL000098	quercetin	RAD51C
MOL000098	quercetin	RAF1
MOL000098	quercetin	RALA
MOL000098	quercetin	RALB
MOL000098	quercetin	RALGDS
MOL000098	quercetin	RAN
MOL000098	quercetin	RAPSN
MOL000098	quercetin	RARB
MOL000098	quercetin	RARRES2
MOL000098	quercetin	RASA1
MOL000098	quercetin	RB1
MOL000098	quercetin	ARID4A
MOL000098	quercetin	KDM5A
MOL000098	quercetin	RBBP6
MOL000098	quercetin	RBBP8
MOL000098	quercetin	RBL1
MOL000098	quercetin	RBM3
MOL000098	quercetin	RBM4
MOL000098	quercetin	RBMS1
MOL000098	quercetin	RBMS2
MOL000098	quercetin	RBP1
MOL000098	quercetin	RBP4
MOL000098	quercetin	RECQL
MOL000098	quercetin	RELA
MOL000098	quercetin	RELB
MOL000098	quercetin	REN
MOL000098	quercetin	DPF2
MOL000098	quercetin	REV3L
MOL000098	quercetin	RFC1
MOL000098	quercetin	RFC3
MOL000098	quercetin	RFC4
MOL000098	quercetin	RFNG
MOL000098	quercetin	RFXAP
MOL000098	quercetin	RGS1
MOL000098	quercetin	RGS2
MOL000098	quercetin	RGS7
MOL000098	quercetin	RGS10
MOL000098	quercetin	RIT2
MOL000098	quercetin	RING1
MOL000098	quercetin	RIT1
MOL000098	quercetin	RLF
MOL000098	quercetin	RNASE4
MOL000098	quercetin	BRD2
MOL000098	quercetin	ROBO1
MOL000098	quercetin	ROCK1
MOL000098	quercetin	RORA
MOL000098	quercetin	RPA3
MOL000098	quercetin	RPE
MOL000098	quercetin	RPL3
MOL000098	quercetin	RPL15
MOL000098	quercetin	MRPL23
MOL000098	quercetin	RPL27A
MOL000098	quercetin	RPL28
MOL000098	quercetin	RPS6
MOL000098	quercetin	RPS6KA1
MOL000098	quercetin	RPS6KA3
MOL000098	quercetin	RPS6KB1
MOL000098	quercetin	RPS23
MOL000098	quercetin	RPS26
MOL000098	quercetin	RRAD
MOL000098	quercetin	RRAS
MOL000098	quercetin	RRBP1
MOL000098	quercetin	RRM1
MOL000098	quercetin	RRM2
MOL000098	quercetin	RXRG
MOL000098	quercetin	RYK
MOL000098	quercetin	S100A1
MOL000098	quercetin	S100A2
MOL000098	quercetin	S100A3
MOL000098	quercetin	S100A4
MOL000098	quercetin	S100A6
MOL000098	quercetin	S100A11
MOL000098	quercetin	S100A13
MOL000098	quercetin	S100B
MOL000098	quercetin	S100P
MOL000098	quercetin	SAFB
MOL000098	quercetin	ACSM3
MOL000098	quercetin	SALL1
MOL000098	quercetin	SAT1
MOL000098	quercetin	MSMO1
MOL000098	quercetin	SERPINB3
MOL000098	quercetin	SCD
MOL000098	quercetin	SCN1A
MOL000098	quercetin	SCN5A
MOL000098	quercetin	SCN9A
MOL000098	quercetin	SCNN1A
MOL000098	quercetin	SCNN1G
MOL000098	quercetin	CCL2
MOL000098	quercetin	CCL3
MOL000098	quercetin	CCL5
MOL000098	quercetin	CCL8
MOL000098	quercetin	CCL13
MOL000098	quercetin	CCL15
MOL000098	quercetin	CCL16
MOL000098	quercetin	CX3CL1
MOL000098	quercetin	SDC2
MOL000098	quercetin	SDC4
MOL000098	quercetin	SDHA
MOL000098	quercetin	SDHC
MOL000098	quercetin	TRAPPC2
MOL000098	quercetin	TRAPPC2B
MOL000098	quercetin	SELE
MOL000098	quercetin	SELL
MOL000098	quercetin	SELP
MOL000098	quercetin	SEMA3F
MOL000098	quercetin	MAP2K4
MOL000098	quercetin	SETMAR
MOL000098	quercetin	SFRP1
MOL000098	quercetin	SRSF1
MOL000098	quercetin	SRSF2
MOL000098	quercetin	SRSF5
MOL000098	quercetin	SRSF6
MOL000098	quercetin	SRSF7
MOL000098	quercetin	SGK1
MOL000098	quercetin	SCG5
MOL000098	quercetin	SH3BGR
MOL000098	quercetin	SH3BGRL
MOL000098	quercetin	SH3BP2
MOL000098	quercetin	ITSN1
MOL000098	quercetin	SHBG
MOL000098	quercetin	SHC1
MOL000098	quercetin	SHH
MOL000098	quercetin	SHMT1
MOL000098	quercetin	SI
MOL000098	quercetin	SIAH1
MOL000098	quercetin	SIAH2
MOL000098	quercetin	ST6GAL1
MOL000098	quercetin	STIL
MOL000098	quercetin	SKP2
MOL000098	quercetin	SLC1A2
MOL000098	quercetin	SLC2A1
MOL000098	quercetin	SLC2A2
MOL000098	quercetin	SLC2A3
MOL000098	quercetin	SLC2A4
MOL000098	quercetin	SLC3A2
MOL000098	quercetin	SLC5A1
MOL000098	quercetin	SMTN
MOL000098	quercetin	SLC5A3
MOL000098	quercetin	SLC5A5
MOL000098	quercetin	SLC6A4
MOL000098	quercetin	SLC6A8
MOL000098	quercetin	SLC6A11
MOL000098	quercetin	SLC6A12
MOL000098	quercetin	SLC9A1
MOL000098	quercetin	SLC12A2
MOL000098	quercetin	SLC12A4
MOL000098	quercetin	SLC16A1
MOL000098	quercetin	SLC20A1
MOL000098	quercetin	SLC25A1
MOL000098	quercetin	SLCO2A1
MOL000098	quercetin	SLCO1A2
MOL000098	quercetin	SLC22A1
MOL000098	quercetin	SLC22A3
MOL000098	quercetin	SLC22A2
MOL000098	quercetin	SLC22A4
MOL000098	quercetin	SLC22A5
MOL000098	quercetin	SNAI2
MOL000098	quercetin	HLTF
MOL000098	quercetin	SMARCA4
MOL000098	quercetin	SMO
MOL000098	quercetin	SMPD1
MOL000098	quercetin	SNAI1
MOL000098	quercetin	SNAPC4
MOL000098	quercetin	SNCA
MOL000098	quercetin	SNRPD3
MOL000098	quercetin	SNTB1
MOL000098	quercetin	SOAT1
MOL000098	quercetin	SOD1
MOL000098	quercetin	SOD2
MOL000098	quercetin	SOD3
MOL000098	quercetin	CAPN15
MOL000098	quercetin	SON
MOL000098	quercetin	SOS1
MOL000098	quercetin	SOX2
MOL000098	quercetin	SOX4
MOL000098	quercetin	SP1
MOL000098	quercetin	SP3
MOL000098	quercetin	SP4
MOL000098	quercetin	SP100
MOL000098	quercetin	SPAG1
MOL000098	quercetin	SPAG4
MOL000098	quercetin	SPAST
MOL000098	quercetin	SPINK1
MOL000098	quercetin	SPP1
MOL000098	quercetin	SPTBN1
MOL000098	quercetin	SQLE
MOL000098	quercetin	SRC
MOL000098	quercetin	AKR1D1
MOL000098	quercetin	SREBF1
MOL000098	quercetin	SREBF2
MOL000098	quercetin	TRIM21
MOL000098	quercetin	SSBP1
MOL000098	quercetin	SSR3
MOL000098	quercetin	ST13
MOL000098	quercetin	STAR
MOL000098	quercetin	STAT1
MOL000098	quercetin	STAT2
MOL000098	quercetin	STAT3
MOL000098	quercetin	STAT5B
MOL000098	quercetin	STC1
MOL000098	quercetin	SULT1E1
MOL000098	quercetin	NEK4
MOL000098	quercetin	AURKA
MOL000098	quercetin	STK11
MOL000098	quercetin	SULT1A2
MOL000098	quercetin	STX1A
MOL000098	quercetin	STX3
MOL000098	quercetin	STX5
MOL000098	quercetin	STYX
MOL000098	quercetin	SULT1A1
MOL000098	quercetin	SULT1A3
MOL000098	quercetin	SULT1A4
MOL000098	quercetin	SULT1C2
MOL000098	quercetin	SUOX
MOL000098	quercetin	SULT2A1
MOL000098	quercetin	SVIL
MOL000098	quercetin	SYK
MOL000098	quercetin	TAC1
MOL000098	quercetin	TAGLN
MOL000098	quercetin	TAF5
MOL000098	quercetin	TAF7
MOL000098	quercetin	TAF9
MOL000098	quercetin	MAP3K7
MOL000098	quercetin	TALDO1
MOL000098	quercetin	TAP1
MOL000098	quercetin	TARBP1
MOL000098	quercetin	SERPINA7
MOL000098	quercetin	ELOB
MOL000098	quercetin	TCF4
MOL000098	quercetin	TBX3
MOL000098	quercetin	TCF7
MOL000098	quercetin	TCF7L2
MOL000098	quercetin	GCFC2
MOL000098	quercetin	TCF12
MOL000098	quercetin	TCF19
MOL000098	quercetin	TCOF1
MOL000098	quercetin	TCTA
MOL000098	quercetin	DYNLT3
MOL000098	quercetin	TDO2
MOL000098	quercetin	PRDX2
MOL000098	quercetin	TEP1
MOL000098	quercetin	TERF2
MOL000098	quercetin	TERT
MOL000098	quercetin	TF
MOL000098	quercetin	TFAM
MOL000098	quercetin	NR2F2
MOL000098	quercetin	TFDP1
MOL000098	quercetin	TFDP2
MOL000098	quercetin	TFF1
MOL000098	quercetin	TFF2
MOL000098	quercetin	TFPI
MOL000098	quercetin	TFR2
MOL000098	quercetin	TFRC
MOL000098	quercetin	TG
MOL000098	quercetin	TGFA
MOL000098	quercetin	TGFB1
MOL000098	quercetin	TGFB1I1
MOL000098	quercetin	TGFB2
MOL000098	quercetin	TGFB3
MOL000098	quercetin	LEFTY2
MOL000098	quercetin	TGFBR1
MOL000098	quercetin	TGFBR2
MOL000098	quercetin	TGM2
MOL000098	quercetin	TH
MOL000098	quercetin	THBS1
MOL000098	quercetin	THBS2
MOL000098	quercetin	THRA
MOL000098	quercetin	TIA1
MOL000098	quercetin	TIMP1
MOL000098	quercetin	TIMP2
MOL000098	quercetin	TJP1
MOL000098	quercetin	TK1
MOL000098	quercetin	TKT
MOL000098	quercetin	TLE3
MOL000098	quercetin	SEC62
MOL000098	quercetin	TLR2
MOL000098	quercetin	TLR4
MOL000098	quercetin	TSPAN8
MOL000098	quercetin	TSPAN4
MOL000098	quercetin	GPR137B
MOL000098	quercetin	TM7SF2
MOL000098	quercetin	TRAPPC10
MOL000098	quercetin	TMPO
MOL000098	quercetin	TMPO
MOL000098	quercetin	TNF
MOL000098	quercetin	TNFAIP3
MOL000098	quercetin	TNFRSF1A
MOL000098	quercetin	TNFRSF1B
MOL000098	quercetin	TNNC1
MOL000098	quercetin	TNNI2
MOL000098	quercetin	TNNI3
MOL000098	quercetin	TNNT2
MOL000098	quercetin	TNP1
MOL000098	quercetin	TNS1
MOL000098	quercetin	TOP1
MOL000098	quercetin	TOP2A
MOL000098	quercetin	TOP2B
MOL000098	quercetin	TP53
MOL000098	quercetin	TP53BP1
MOL000098	quercetin	TP53BP2
MOL000098	quercetin	TP73
MOL000098	quercetin	TPBG
MOL000098	quercetin	TPI1
MOL000098	quercetin	TPM1
MOL000098	quercetin	TPM4
MOL000098	quercetin	TPO
MOL000098	quercetin	TPR
MOL000098	quercetin	NR2C1
MOL000098	quercetin	NR2C2
MOL000098	quercetin	HSP90B1
MOL000098	quercetin	TRAF1
MOL000098	quercetin	TRAF2
MOL000098	quercetin	TRAF6
MOL000098	quercetin	TSC1
MOL000098	quercetin	TSC2
MOL000098	quercetin	TSG101
MOL000098	quercetin	TSHB
MOL000098	quercetin	TSHR
MOL000098	quercetin	PHLDA2
MOL000098	quercetin	TST
MOL000098	quercetin	TTK
MOL000098	quercetin	TTN
MOL000098	quercetin	TTR
MOL000098	quercetin	TUFM
MOL000098	quercetin	TUFT1
MOL000098	quercetin	TWIST1
MOL000098	quercetin	TNFSF4
MOL000098	quercetin	TXNRD1
MOL000098	quercetin	TYK2
MOL000098	quercetin	TYMS
MOL000098	quercetin	TYR
MOL000098	quercetin	TYRP1
MOL000098	quercetin	UBB
MOL000098	quercetin	UBC
MOL000098	quercetin	UBA1
MOL000098	quercetin	UBE2A
MOL000098	quercetin	UBE2E2
MOL000098	quercetin	UBE2L3
MOL000098	quercetin	UCHL3
MOL000098	quercetin	UCN
MOL000098	quercetin	UCP1
MOL000098	quercetin	UCP2
MOL000098	quercetin	UCP3
MOL000098	quercetin	UFD1
MOL000098	quercetin	SLC35A2
MOL000098	quercetin	SCGB1A1
MOL000098	quercetin	UGCG
MOL000098	quercetin	UGDH
MOL000098	quercetin	UGP2
MOL000098	quercetin	UGT2B4
MOL000098	quercetin	UGT2B7
MOL000098	quercetin	UGT2B15
MOL000098	quercetin	UMOD
MOL000098	quercetin	USP4
MOL000098	quercetin	UPK3A
MOL000098	quercetin	UROD
MOL000098	quercetin	USP1
MOL000098	quercetin	VAV2
MOL000098	quercetin	VCAM1
MOL000098	quercetin	VCP
MOL000098	quercetin	VDAC1
MOL000098	quercetin	VDAC2
MOL000098	quercetin	VDR
MOL000098	quercetin	VEGFA
MOL000098	quercetin	VEGFB
MOL000098	quercetin	VHL
MOL000098	quercetin	VIL1
MOL000098	quercetin	VIM
MOL000098	quercetin	VIPR1
MOL000098	quercetin	VLDLR
MOL000098	quercetin	TRPV1
MOL000098	quercetin	VRK1
MOL000098	quercetin	VRK2
MOL000098	quercetin	VSNL1
MOL000098	quercetin	VTN
MOL000098	quercetin	CLIP2
MOL000098	quercetin	CORO2A
MOL000098	quercetin	WEE1
MOL000098	quercetin	NSD2
MOL000098	quercetin	WNT11
MOL000098	quercetin	GET1
MOL000098	quercetin	WT1
MOL000098	quercetin	XBP1
MOL000098	quercetin	XDH
MOL000098	quercetin	XPC
MOL000098	quercetin	XPNPEP2
MOL000098	quercetin	XPO1
MOL000098	quercetin	XRCC3
MOL000098	quercetin	XRCC5
MOL000098	quercetin	YES1
MOL000098	quercetin	YWHAE
MOL000098	quercetin	YWHAG
MOL000098	quercetin	YWHAZ
MOL000098	quercetin	ZFP36
MOL000098	quercetin	ZFP37
MOL000098	quercetin	ZBTB14
MOL000098	quercetin	ZFPL1
MOL000098	quercetin	ZFX
MOL000098	quercetin	ZIC2
MOL000098	quercetin	ZNF711
MOL000098	quercetin	ZNF708
MOL000098	quercetin	ZNF23
MOL000098	quercetin	ZNF33B
MOL000098	quercetin	ZSCAN21
MOL000098	quercetin	ZNF75A
MOL000098	quercetin	ZNF79
MOL000098	quercetin	ZNF84
MOL000098	quercetin	ZNF138
MOL000098	quercetin	ZNF165
MOL000098	quercetin	RNF113A
MOL000098	quercetin	ZNF184
MOL000098	quercetin	ZSCAN26
MOL000098	quercetin	ZNF189
MOL000098	quercetin	ZNF217
MOL000098	quercetin	ZNF225
MOL000098	quercetin	ZNF227
MOL000098	quercetin	ZNF112
MOL000098	quercetin	SLC30A1
MOL000098	quercetin	MAP3K12
MOL000098	quercetin	LUZP1
MOL000098	quercetin	LAPTM5
MOL000098	quercetin	CSDE1
MOL000098	quercetin	BTG2
MOL000098	quercetin	ALMS1
MOL000098	quercetin	TUBA1A
MOL000098	quercetin	PAX8
MOL000098	quercetin	IL1R2
MOL000098	quercetin	CXCR4
MOL000098	quercetin	DEK
MOL000098	quercetin	ALDH5A1
MOL000098	quercetin	GPANK1
MOL000098	quercetin	NELFE
MOL000098	quercetin	PLA2G7
MOL000098	quercetin	TFPI2
MOL000098	quercetin	ARHGEF5
MOL000098	quercetin	TUSC3
MOL000098	quercetin	PSCA
MOL000098	quercetin	NR4A3
MOL000098	quercetin	NUP214
MOL000098	quercetin	NCOA4
MOL000098	quercetin	SLC25A16
MOL000098	quercetin	ADAM12
MOL000098	quercetin	FOSL1
MOL000098	quercetin	KMT2D
MOL000098	quercetin	FXR1
MOL000098	quercetin	ANP32A
MOL000098	quercetin	GAN
MOL000098	quercetin	SLC7A5
MOL000098	quercetin	COIL
MOL000098	quercetin	SF3A2
MOL000098	quercetin	CHAF1B
MOL000098	quercetin	LZTR1
MOL000098	quercetin	ESS2
MOL000098	quercetin	RBM10
MOL000098	quercetin	SMC1A
MOL000098	quercetin	TMEM187
MOL000098	quercetin	ARID1A
MOL000098	quercetin	H3-4
MOL000098	quercetin	TRRAP
MOL000098	quercetin	ACOX2
MOL000098	quercetin	ACOX3
MOL000098	quercetin	AXIN2
MOL000098	quercetin	BRAP
MOL000098	quercetin	CDC7
MOL000098	quercetin	CDC45
MOL000098	quercetin	FZD7
MOL000098	quercetin	H2AC6
MOL000098	quercetin	H2AC20
MOL000098	quercetin	H3C1
MOL000098	quercetin	H4C1
MOL000098	quercetin	MAD1L1
MOL000098	quercetin	PIP5K1B
MOL000098	quercetin	SRPX
MOL000098	quercetin	TAGLN2
MOL000098	quercetin	ULK1
MOL000098	quercetin	BCAR3
MOL000098	quercetin	NR0B2
MOL000098	quercetin	RECK
MOL000098	quercetin	SOAT2
MOL000098	quercetin	CAVIN2
MOL000098	quercetin	RAD54L
MOL000098	quercetin	CUL4B
MOL000098	quercetin	TPST2
MOL000098	quercetin	SORBS2
MOL000098	quercetin	GEMIN2
MOL000098	quercetin	RGS5
MOL000098	quercetin	PPM1D
MOL000098	quercetin	PPFIBP2
MOL000098	quercetin	PKP4
MOL000098	quercetin	PIK3R3
MOL000098	quercetin	PEX3
MOL000098	quercetin	PARG
MOL000098	quercetin	CNTNAP1
MOL000098	quercetin	ITGA10
MOL000098	quercetin	ELP1
MOL000098	quercetin	HAT1
MOL000098	quercetin	YBX3
MOL000098	quercetin	CAMK1
MOL000098	quercetin	PIR
MOL000098	quercetin	LGR5
MOL000098	quercetin	BHLHE40
MOL000098	quercetin	CDC14A
MOL000098	quercetin	CDK10
MOL000098	quercetin	DENR
MOL000098	quercetin	THOC5
MOL000098	quercetin	MKNK1
MOL000098	quercetin	KHSRP
MOL000098	quercetin	STK16
MOL000098	quercetin	TMEFF1
MOL000098	quercetin	TNFSF11
MOL000098	quercetin	RGS20
MOL000098	quercetin	FAM193A
MOL000098	quercetin	SLC25A12
MOL000098	quercetin	RUVBL1
MOL000098	quercetin	STC2
MOL000098	quercetin	CDK13
MOL000098	quercetin	PSMG1
MOL000098	quercetin	TP63
MOL000098	quercetin	HSD17B6
MOL000098	quercetin	RTCA
MOL000098	quercetin	EIF4EBP3
MOL000098	quercetin	AOC3
MOL000098	quercetin	AKR1C3
MOL000098	quercetin	ABCB11
MOL000098	quercetin	NCOA1
MOL000098	quercetin	LAMTOR3
MOL000098	quercetin	NUMB
MOL000098	quercetin	SOCS1
MOL000098	quercetin	DYNLL1
MOL000098	quercetin	TNKS
MOL000098	quercetin	ALDH4A1
MOL000098	quercetin	IRS2
MOL000098	quercetin	EIF3A
MOL000098	quercetin	EIF3B
MOL000098	quercetin	EIF3F
MOL000098	quercetin	STX16
MOL000098	quercetin	BECN1
MOL000098	quercetin	PEA15
MOL000098	quercetin	B4GALT4
MOL000098	quercetin	TRADD
MOL000098	quercetin	URI1
MOL000098	quercetin	GBF1
MOL000098	quercetin	GPAA1
MOL000098	quercetin	CRADD
MOL000098	quercetin	TNFSF10
MOL000098	quercetin	ADAM15
MOL000098	quercetin	ADAM9
MOL000098	quercetin	TNFRSF14
MOL000098	quercetin	RIPK2
MOL000098	quercetin	FADD
MOL000098	quercetin	MPDZ
MOL000098	quercetin	FPGT
MOL000098	quercetin	TNFRSF11A
MOL000098	quercetin	TNFRSF10D
MOL000098	quercetin	TNFRSF10B
MOL000098	quercetin	TNFRSF10A
MOL000098	quercetin	SUCLG2
MOL000098	quercetin	TRIM24
MOL000098	quercetin	GALR2
MOL000098	quercetin	FGF18
MOL000098	quercetin	DPM2
MOL000098	quercetin	CES2
MOL000098	quercetin	IQGAP1
MOL000098	quercetin	NRP1
MOL000098	quercetin	GGH
MOL000098	quercetin	CFLAR
MOL000098	quercetin	PROM1
MOL000098	quercetin	KSR1
MOL000098	quercetin	KAT2B
MOL000098	quercetin	CDK5R1
MOL000098	quercetin	ASAP2
MOL000098	quercetin	NR1I2
MOL000098	quercetin	APLN
MOL000098	quercetin	PER2
MOL000098	quercetin	IER3
MOL000098	quercetin	VNN1
MOL000098	quercetin	SQSTM1
MOL000098	quercetin	CDC16
MOL000098	quercetin	MCM3AP
MOL000098	quercetin	EIF2B2
MOL000098	quercetin	EIF2S2
MOL000098	quercetin	PRP4K
MOL000098	quercetin	CCNA1
MOL000098	quercetin	AP1S2
MOL000098	quercetin	GYG2
MOL000098	quercetin	TIMELESS
MOL000098	quercetin	HERC2
MOL000098	quercetin	BSN
MOL000098	quercetin	MBD4
MOL000098	quercetin	SKAP2
MOL000098	quercetin	FUBP3
MOL000098	quercetin	H1-10
MOL000098	quercetin	USP13
MOL000098	quercetin	PLOD3
MOL000098	quercetin	STBD1
MOL000098	quercetin	SELENBP1
MOL000098	quercetin	TAF1A
MOL000098	quercetin	MPZL1
MOL000098	quercetin	MAP3K14
MOL000098	quercetin	SOCS3
MOL000098	quercetin	NAT8
MOL000098	quercetin	UBA3
MOL000098	quercetin	PSTPIP1
MOL000098	quercetin	GPRC5A
MOL000098	quercetin	CLDN10
MOL000098	quercetin	CLDN1
MOL000098	quercetin	LDB2
MOL000098	quercetin	PKMYT1
MOL000098	quercetin	SART1
MOL000098	quercetin	USP14
MOL000098	quercetin	USP2
MOL000098	quercetin	RGN
MOL000098	quercetin	MTMR6
MOL000098	quercetin	MTMR4
MOL000098	quercetin	NMI
MOL000098	quercetin	MTA1
MOL000098	quercetin	SLC16A6
MOL000098	quercetin	SLC16A4
MOL000098	quercetin	SLC16A3
MOL000098	quercetin	CNOT9
MOL000098	quercetin	SMC3
MOL000098	quercetin	FAM50A
MOL000098	quercetin	AIFM1
MOL000098	quercetin	CCNB2
MOL000098	quercetin	CCNE2
MOL000098	quercetin	ATG12
MOL000098	quercetin	SYNGR3
MOL000098	quercetin	HGS
MOL000098	quercetin	TMSB10
MOL000098	quercetin	SCAF11
MOL000098	quercetin	IL1RL1
MOL000098	quercetin	MAP3K13
MOL000098	quercetin	ZW10
MOL000098	quercetin	BUB3
MOL000098	quercetin	SLC16A7
MOL000098	quercetin	SLC33A1
MOL000098	quercetin	ZMYM6
MOL000098	quercetin	LRRFIP1
MOL000098	quercetin	AURKB
MOL000098	quercetin	VAPB
MOL000098	quercetin	PTTG1
MOL000098	quercetin	IL32
MOL000098	quercetin	CCPG1
MOL000098	quercetin	PNMA1
[truncated: 2,458 more rows]

## Sheet: PharmMapper
Mol ID	Molecule Name	Gene Name
MOL000085	beta-daucosterol_qt	SULT2B1
MOL000085	beta-daucosterol_qt	AURKA
MOL000085	beta-daucosterol_qt	BCAT2
MOL000085	beta-daucosterol_qt	TRAPPC3
MOL000085	beta-daucosterol_qt	SEC14L2
MOL000085	beta-daucosterol_qt	ADH1C
MOL000085	beta-daucosterol_qt	ABL1
MOL000085	beta-daucosterol_qt	SOD2
MOL000085	beta-daucosterol_qt	HPN
MOL000085	beta-daucosterol_qt	EIF4E
MOL000085	beta-daucosterol_qt	PYGL
MOL000085	beta-daucosterol_qt	PSAP
MOL000085	beta-daucosterol_qt	HSP90AA1
MOL000085	beta-daucosterol_qt	IGF1R
MOL000085	beta-daucosterol_qt	HSP90AB1
MOL000085	beta-daucosterol_qt	GSTA1
MOL000085	beta-daucosterol_qt	PARP1
MOL000085	beta-daucosterol_qt	THRA
MOL000085	beta-daucosterol_qt	THRB
MOL000085	beta-daucosterol_qt	HSPA8
MOL000085	beta-daucosterol_qt	PIM1
MOL000085	beta-daucosterol_qt	ESRRA
MOL000085	beta-daucosterol_qt	MTHFD1
MOL000085	beta-daucosterol_qt	HSD17B1
MOL000085	beta-daucosterol_qt	PLA2G2A
MOL000085	beta-daucosterol_qt	ABO
MOL000085	beta-daucosterol_qt	BPI
MOL000085	beta-daucosterol_qt	GM2A
MOL000085	beta-daucosterol_qt	SDS
MOL000085	beta-daucosterol_qt	FGFR2
MOL000085	beta-daucosterol_qt	FECH
MOL000085	beta-daucosterol_qt	CDK2
MOL000085	beta-daucosterol_qt	CRABP2
MOL000085	beta-daucosterol_qt	BLVRB
MOL000085	beta-daucosterol_qt	KDR
MOL000085	beta-daucosterol_qt	PPP1CC
MOL000085	beta-daucosterol_qt	MAPKAPK2
MOL000085	beta-daucosterol_qt	TTPA
MOL000085	beta-daucosterol_qt	GSK3B
MOL000085	beta-daucosterol_qt	HNMT
MOL000085	beta-daucosterol_qt	PPP5C
MOL000085	beta-daucosterol_qt	ADK
MOL000085	beta-daucosterol_qt	ESRRG
MOL000085	beta-daucosterol_qt	TNNC1
MOL000085	beta-daucosterol_qt	ADAM17
MOL000085	beta-daucosterol_qt	PPARD
MOL000085	beta-daucosterol_qt	AKR1C1
MOL000085	beta-daucosterol_qt	SULT2A1
MOL000085	beta-daucosterol_qt	BCL2L1
MOL000085	beta-daucosterol_qt	ITK
MOL000085	beta-daucosterol_qt	MTAP
MOL000085	beta-daucosterol_qt	CHIT1
MOL000085	beta-daucosterol_qt	HNF4G
MOL000085	beta-daucosterol_qt	MAPK14
MOL000085	beta-daucosterol_qt	ESR2
MOL000085	beta-daucosterol_qt	BHMT
MOL000085	beta-daucosterol_qt	RFK
MOL000085	beta-daucosterol_qt	BIRC7
MOL000085	beta-daucosterol_qt	HDAC8
MOL000085	beta-daucosterol_qt	CTSF
MOL000085	beta-daucosterol_qt	PCTP
MOL000085	beta-daucosterol_qt	AKR1C2
MOL000085	beta-daucosterol_qt	GC
MOL000085	beta-daucosterol_qt	APOA2
MOL000085	beta-daucosterol_qt	MMP13
MOL000085	beta-daucosterol_qt	STS
MOL000085	beta-daucosterol_qt	KIF11
MOL000085	beta-daucosterol_qt	CASP7
MOL000085	beta-daucosterol_qt	BMP2
MOL000085	beta-daucosterol_qt	ALB
MOL000085	beta-daucosterol_qt	TTR
MOL000085	beta-daucosterol_qt	MAPK1
MOL000085	beta-daucosterol_qt	CA2
MOL000085	beta-daucosterol_qt	MAOB
MOL000085	beta-daucosterol_qt	MAPK8
MOL000085	beta-daucosterol_qt	ITGAL
MOL000085	beta-daucosterol_qt	PGR
MOL000085	beta-daucosterol_qt	ESR1
MOL000085	beta-daucosterol_qt	PPARG
MOL000085	beta-daucosterol_qt	BRAF
MOL000085	beta-daucosterol_qt	NR3C2
MOL000085	beta-daucosterol_qt	CALM1
MOL000085	beta-daucosterol_qt	ADAM17
MOL000085	beta-daucosterol_qt	SRC
MOL000085	beta-daucosterol_qt	RORA
MOL000085	beta-daucosterol_qt	ANXA5
MOL000085	beta-daucosterol_qt	EGFR
MOL000085	beta-daucosterol_qt	PDE4B
MOL000085	beta-daucosterol_qt	BACE1
MOL000085	beta-daucosterol_qt	TGFBR1
MOL000085	beta-daucosterol_qt	AR
MOL000085	beta-daucosterol_qt	HSD11B1
MOL000085	beta-daucosterol_qt	WAS
MOL000085	beta-daucosterol_qt	F2
MOL000085	beta-daucosterol_qt	PNMT
MOL000085	beta-daucosterol_qt	AKR1B1
MOL000085	beta-daucosterol_qt	DHODH
MOL000085	beta-daucosterol_qt	CES1
MOL000085	beta-daucosterol_qt	BCHE
MOL000085	beta-daucosterol_qt	RXRA
MOL000085	beta-daucosterol_qt	F10
MOL000085	beta-daucosterol_qt	AKR1C3
MOL000085	beta-daucosterol_qt	CHEK1
MOL000085	beta-daucosterol_qt	NR1H4
MOL000085	beta-daucosterol_qt	LCK
MOL000085	beta-daucosterol_qt	GSTP1
MOL000085	beta-daucosterol_qt	NOS3
MOL000085	beta-daucosterol_qt	NQO1
MOL000085	beta-daucosterol_qt	MDM2
MOL000085	beta-daucosterol_qt	DUSP6
MOL000085	beta-daucosterol_qt	SHBG
MOL000085	beta-daucosterol_qt	TYMS
MOL000085	beta-daucosterol_qt	DPP4
MOL000085	beta-daucosterol_qt	PPARA
MOL000085	beta-daucosterol_qt	PDPK1
MOL000085	beta-daucosterol_qt	PTPN11
MOL000085	beta-daucosterol_qt	CA1
MOL000085	beta-daucosterol_qt	SYK
MOL000085	beta-daucosterol_qt	NR1H2
MOL000085	beta-daucosterol_qt	NR1H3
MOL000085	beta-daucosterol_qt	PTPN1
MOL000085	beta-daucosterol_qt	PDK2
MOL000085	beta-daucosterol_qt	EPHB4
MOL000085	beta-daucosterol_qt	JAK3
MOL000085	beta-daucosterol_qt	NR1I3
MOL000085	beta-daucosterol_qt	PDE4D
MOL000085	beta-daucosterol_qt	ADH5
MOL000085	beta-daucosterol_qt	MAPK10
MOL000085	beta-daucosterol_qt	MET
MOL000085	beta-daucosterol_qt	MMP8
MOL000085	beta-daucosterol_qt	PIK3CG
MOL000085	beta-daucosterol_qt	MMP12
MOL000085	beta-daucosterol_qt	CCNA2
MOL000085	beta-daucosterol_qt	FABP6
MOL000085	beta-daucosterol_qt	PGF
MOL000085	beta-daucosterol_qt	REN
MOL000085	beta-daucosterol_qt	EPHX2
MOL000085	beta-daucosterol_qt	SORD
MOL000085	beta-daucosterol_qt	RBP4
MOL000085	beta-daucosterol_qt	FABP5
MOL000085	beta-daucosterol_qt	PDE3B
MOL000085	beta-daucosterol_qt	FABP7
MOL000085	beta-daucosterol_qt	HMGCR
MOL000085	beta-daucosterol_qt	CTNNA1
MOL000085	beta-daucosterol_qt	PDE5A
MOL000085	beta-daucosterol_qt	FNTA
MOL000085	beta-daucosterol_qt	NR3C1
MOL000085	beta-daucosterol_qt	CTSK
MOL000085	beta-daucosterol_qt	MAP2K1
MOL000085	beta-daucosterol_qt	FABP3
MOL000085	beta-daucosterol_qt	ERBB4
MOL000085	beta-daucosterol_qt	DHFR
MOL000085	beta-daucosterol_qt	ZAP70
MOL000085	beta-daucosterol_qt	PRKCQ
MOL000085	beta-daucosterol_qt	RARB
MOL000085	beta-daucosterol_qt	F7
MOL000085	beta-daucosterol_qt	RARG
MOL000085	beta-daucosterol_qt	NR1I2
MOL000085	beta-daucosterol_qt	PAK5
MOL000085	beta-daucosterol_qt	FGFR1
MOL000085	beta-daucosterol_qt	SERPINA1
MOL000085	beta-daucosterol_qt	MMP3
MOL000085	beta-daucosterol_qt	SULT1E1
MOL000085	beta-daucosterol_qt	RXRB
MOL000085	beta-daucosterol_qt	CYP2C9
MOL000085	beta-daucosterol_qt	MMP2
MOL000085	beta-daucosterol_qt	ALDH2
MOL000085	beta-daucosterol_qt	DPEP1
MOL000085	beta-daucosterol_qt	IL2
MOL000085	beta-daucosterol_qt	CASP3
MOL000085	beta-daucosterol_qt	FKBP1A
MOL000085	beta-daucosterol_qt	CSK
MOL000085	beta-daucosterol_qt	ELANE
MOL000085	beta-daucosterol_qt	CYP2C8
MOL000085	beta-daucosterol_qt	NQO2
MOL000085	beta-daucosterol_qt	AKT2
MOL000085	beta-daucosterol_qt	GLO1
MOL000085	beta-daucosterol_qt	LCN2
MOL000085	beta-daucosterol_qt	CD1A
MOL000085	beta-daucosterol_qt	TEK
MOL000085	beta-daucosterol_qt	RARA
MOL000085	beta-daucosterol_qt	S100A9
MOL000085	beta-daucosterol_qt	DCK
MOL000085	beta-daucosterol_qt	JAK2
MOL000085	beta-daucosterol_qt	XIAP
MOL000085	beta-daucosterol_qt	ACADM
MOL000085	beta-daucosterol_qt	TGM3
MOL000085	beta-daucosterol_qt	VDR
MOL000085	beta-daucosterol_qt	GRB2
MOL000085	beta-daucosterol_qt	CTSS
MOL000085	beta-daucosterol_qt	PIK3R1
MOL000085	beta-daucosterol_qt	CTSB
MOL000085	beta-daucosterol_qt	HCK
MOL000085	beta-daucosterol_qt	KIT
MOL000085	beta-daucosterol_qt	HMOX1
MOL000085	beta-daucosterol_qt	GCK
MOL000085	beta-daucosterol_qt	MME
MOL000085	beta-daucosterol_qt	SHMT1
MOL000085	beta-daucosterol_qt	CASP1
MOL000085	beta-daucosterol_qt	CMA1
MOL000085	beta-daucosterol_qt	F11
MOL000085	beta-daucosterol_qt	TGFB2
MOL000085	beta-daucosterol_qt	LTA4H
MOL000085	beta-daucosterol_qt	FKBP1B
MOL000085	beta-daucosterol_qt	MMP9
MOL000085	beta-daucosterol_qt	AMD1
MOL000085	beta-daucosterol_qt	PROCR
MOL000085	beta-daucosterol_qt	OAT
MOL000085	beta-daucosterol_qt	FOLH1
MOL000085	beta-daucosterol_qt	GSTM1
MOL000085	beta-daucosterol_qt	INSR
MOL000085	beta-daucosterol_qt	MAOA
MOL000085	beta-daucosterol_qt	FKBP3
MOL000085	beta-daucosterol_qt	GART
MOL000085	beta-daucosterol_qt	ADAM33
MOL000085	beta-daucosterol_qt	GSTT2B
MOL000098	quercetin	SULT2B1
MOL000098	quercetin	ATOX1
MOL000098	quercetin	BCAT2
MOL000098	quercetin	PLA2G10
MOL000098	quercetin	PAPSS1
MOL000098	quercetin	ADH1C
MOL000098	quercetin	GSR
MOL000098	quercetin	OTC
MOL000098	quercetin	HPRT1
MOL000098	quercetin	ABL1
MOL000098	quercetin	C1R
MOL000098	quercetin	MMP1
MOL000098	quercetin	SOD2
MOL000098	quercetin	TK1
MOL000098	quercetin	REG1A
MOL000098	quercetin	EIF4E
MOL000098	quercetin	PYGL
MOL000098	quercetin	LDHB
MOL000098	quercetin	GP1BA
MOL000098	quercetin	HEXB
MOL000098	quercetin	HEXB
MOL000098	quercetin	APRT
MOL000098	quercetin	GSTA1
MOL000098	quercetin	PARP1
MOL000098	quercetin	THRA
MOL000098	quercetin	THRB
MOL000098	quercetin	HSPA8
MOL000098	quercetin	UMPS
MOL000098	quercetin	PDHB
MOL000098	quercetin	MTHFD1
MOL000098	quercetin	RNASE3
MOL000098	quercetin	HSD17B1
MOL000098	quercetin	PLA2G2A
MOL000098	quercetin	RAC2
MOL000098	quercetin	ABO
MOL000098	quercetin	ARF4
MOL000098	quercetin	SRM
MOL000098	quercetin	SDS
MOL000098	quercetin	FECH
MOL000098	quercetin	WARS1
MOL000098	quercetin	ITPKA
MOL000098	quercetin	ACAT1
MOL000098	quercetin	CDK2
MOL000098	quercetin	CBS
MOL000098	quercetin	PCK1
MOL000098	quercetin	GNPDA1
MOL000098	quercetin	MAPKAPK2
MOL000098	quercetin	FHIT
MOL000098	quercetin	GSK3B
MOL000098	quercetin	CDK7
MOL000098	quercetin	RAB9A
MOL000098	quercetin	PLK1
MOL000098	quercetin	YARS1
MOL000098	quercetin	RHOA
MOL000098	quercetin	RND3
MOL000098	quercetin	LYZ
MOL000098	quercetin	ESRRG
MOL000098	quercetin	CSNK2A1
MOL000098	quercetin	ADAM17
MOL000098	quercetin	ARF1
MOL000098	quercetin	XIAP
MOL000098	quercetin	PITPNA
MOL000098	quercetin	PPARD
MOL000098	quercetin	SULT2A1
MOL000098	quercetin	ARHGAP1
MOL000098	quercetin	ITK
MOL000098	quercetin	MTAP
MOL000098	quercetin	CHIT1
MOL000098	quercetin	DDX39B
MOL000098	quercetin	RHEB
MOL000098	quercetin	MAPK14
MOL000098	quercetin	GSTA3
MOL000098	quercetin	HAGH
MOL000098	quercetin	HADH
MOL000098	quercetin	ERI1
MOL000098	quercetin	KAT2B
MOL000098	quercetin	GCDH
MOL000098	quercetin	BHMT
MOL000098	quercetin	DCPS
MOL000098	quercetin	BIRC7
MOL000098	quercetin	PPCDC
MOL000098	quercetin	NMNAT3
MOL000098	quercetin	UCK2
MOL000098	quercetin	NMNAT1
MOL000098	quercetin	TREM1
MOL000098	quercetin	NT5M
MOL000098	quercetin	GLTP
MOL000098	quercetin	GMPR2
MOL000098	quercetin	CTSF
MOL000098	quercetin	MAN1B1
MOL000098	quercetin	ARL5A
MOL000098	quercetin	PIM1
MOL000098	quercetin	HCK
MOL000098	quercetin	ESR1
MOL000098	quercetin	BCHE
MOL000098	quercetin	F2
MOL000098	quercetin	PGR
MOL000098	quercetin	EGFR
MOL000098	quercetin	TTR
MOL000098	quercetin	CA2
MOL000098	quercetin	PNP
MOL000098	quercetin	CDK6
MOL000098	quercetin	CTSD
MOL000098	quercetin	FAP
MOL000098	quercetin	MAPK10
MOL000098	quercetin	QPCT
MOL000098	quercetin	PDE4B
MOL000098	quercetin	MAPK8
MOL000098	quercetin	GSTP1
MOL000098	quercetin	CFB
MOL000098	quercetin	FGFR1
MOL000098	quercetin	MAOB
MOL000098	quercetin	CDK5R1
MOL000098	quercetin	AURKA
MOL000098	quercetin	CBR1
MOL000098	quercetin	ANG
MOL000098	quercetin	AR
MOL000098	quercetin	LCN2
MOL000098	quercetin	PAH
MOL000098	quercetin	BACE1
MOL000098	quercetin	SRC
MOL000098	quercetin	NR1H2
MOL000098	quercetin	LTA4H
MOL000098	quercetin	MMP3
MOL000098	quercetin	NQO1
MOL000098	quercetin	BMP7
MOL000098	quercetin	CHEK1
MOL000098	quercetin	AKR1B1
MOL000098	quercetin	CCNA2
MOL000098	quercetin	MIF
MOL000098	quercetin	DHFR
MOL000098	quercetin	PDE4D
MOL000098	quercetin	LGALS7
MOL000098	quercetin	PDPK1
MOL000098	quercetin	CA1
MOL000098	quercetin	ADAM17
MOL000098	quercetin	CSNK1G2
MOL000098	quercetin	SHBG
MOL000098	quercetin	HSP90AA1
MOL000098	quercetin	HSD11B1
MOL000098	quercetin	SORD
MOL000098	quercetin	CTSB
MOL000098	quercetin	CASP7
MOL000098	quercetin	NOS3
MOL000098	quercetin	KDR
MOL000098	quercetin	DCK
MOL000098	quercetin	MMP13
MOL000098	quercetin	LCK
MOL000098	quercetin	KIF11
MOL000098	quercetin	FNTA
MOL000098	quercetin	PDE5A
MOL000098	quercetin
MOL000098	quercetin	DPP4
MOL000098	quercetin	NR3C2
MOL000098	quercetin	HK1
MOL000098	quercetin	PLAU
MOL000098	quercetin	CES1
MOL000098	quercetin	AMD1
MOL000098	quercetin	CTSK
MOL000098	quercetin	IMPDH2
MOL000098	quercetin	EPHX2
MOL000098	quercetin	MMP12
MOL000098	quercetin	ALDH2
MOL000098	quercetin	ISG20
MOL000098	quercetin	AHCY
MOL000098	quercetin	PDE3B
MOL000098	quercetin	CFD
MOL000098	quercetin	CCNT1
MOL000098	quercetin	CDA
MOL000098	quercetin	AKT1
MOL000098	quercetin	REN
MOL000098	quercetin	IGF1R
MOL000098	quercetin	PTPN1
MOL000098	quercetin	ADH5
MOL000098	quercetin	FABP4
MOL000098	quercetin	DAPK1
MOL000098	quercetin	DHODH
MOL000098	quercetin	F7
MOL000098	quercetin	TNK2
MOL000098	quercetin	CASP3
MOL000098	quercetin	KIT
MOL000098	quercetin	AKR1C3
MOL000098	quercetin	ME2
MOL000098	quercetin	ADK
MOL000098	quercetin	GSTT2B
MOL000098	quercetin	AMY2A
MOL000098	quercetin	JAK2
MOL000098	quercetin	F10
MOL000098	quercetin	NOS2
MOL000098	quercetin	ARSA
MOL000098	quercetin	INSR
MOL000098	quercetin	B3GAT1
MOL000098	quercetin	ERBB4
MOL000098	quercetin	NQO2
MOL000098	quercetin	HDAC8
MOL000098	quercetin	TPI1
MOL000098	quercetin	MMP8
MOL000098	quercetin	TYMS
MOL000098	quercetin	RAB11A
MOL000098	quercetin	AKR1C2
MOL000098	quercetin	SYK
MOL000098	quercetin	JAK3
MOL000098	quercetin	CCL5
MOL000098	quercetin	KYAT1
MOL000098	quercetin	MET
MOL000098	quercetin	BST1
MOL000098	quercetin	ALDOA
MOL000098	quercetin	HRAS
MOL000098	quercetin	IL2
MOL000098	quercetin	RAB5A
MOL000098	quercetin	ACP3
MOL000098	quercetin	EPHA2
MOL000098	quercetin	TGM3
MOL000098	quercetin	SERPINA1
MOL000098	quercetin	CYP2C9
MOL000098	quercetin	EPHB4
MOL000098	quercetin	ELANE
MOL000098	quercetin	SHMT1
MOL000098	quercetin	PAK6
MOL000098	quercetin	ALB
MOL000098	quercetin	CD1A
MOL000098	quercetin	IMPA1
MOL000098	quercetin	F11
MOL000098	quercetin	TGFBR1
MOL000098	quercetin	HINT1
MOL000098	quercetin	RXRA
MOL000098	quercetin	GPI
MOL000098	quercetin	NR1I2
MOL000098	quercetin	FKBP1A
MOL000098	quercetin	FABP6
MOL000098	quercetin	SULT1E1
MOL000098	quercetin	CTSS
MOL000098	quercetin	IMPDH1
MOL000098	quercetin	CLK1
MOL000098	quercetin	ACADM
MOL000098	quercetin	ZAP70
MOL000098	quercetin	NR1H4
MOL000098	quercetin	LGALS2
MOL000098	quercetin	MMP9
MOL000098	quercetin	SELE
MOL000098	quercetin	ATIC
MOL000098	quercetin	ACE
MOL000098	quercetin	RARA
MOL000098	quercetin	MMP7
MOL000098	quercetin	LGALS3
MOL000098	quercetin	BRAF
MOL000098	quercetin	ARG2
MOL000098	quercetin	TPH1
MOL000098	quercetin	AKT2
MOL000098	quercetin	PDK2
MOL000098	quercetin	PTK2
MOL000098	quercetin	GMPR
MOL000098	quercetin	DTYMK
MOL000098	quercetin	MME
MOL000098	quercetin	PRKCQ
MOL000098	quercetin	GSTM1
MOL000098	quercetin	C1S
MOL000098	quercetin	CASP1
MOL000098	quercetin	MAPK1
MOL000098	quercetin	GALE
MOL000098	quercetin	SETD7
MOL000098	quercetin	S100A9
MOL000098	quercetin	PPARA
MOL000098	quercetin	NR3C1
MOL000098	quercetin	SELP
MOL000098	quercetin	DPEP1
MOL000098	quercetin	FABP3
MOL000098	quercetin	CDC42
MOL000098	quercetin	CTSG
MOL000098	quercetin	OAT
MOL000098	quercetin	CMA1
MOL000098	quercetin	MMP16
MOL000098	quercetin	GSTO1
MOL000098	quercetin	TEK
MOL000098	quercetin	HMGCR
MOL000098	quercetin	FDPS
MOL000098	quercetin	CD209
MOL000098	quercetin	RAN
MOL000098	quercetin	STAT1
MOL000098	quercetin	TPSB2
MOL000098	quercetin	GCK
MOL000098	quercetin	VDR
MOL000098	quercetin	GART
MOL000098	quercetin	ARG1
MOL000098	quercetin	PKLR
MOL000173	wogonin	SULT2B1
MOL000173	wogonin	TRDMT1
MOL000173	wogonin	AURKA
MOL000173	wogonin	BCAT2
MOL000173	wogonin	PAPSS1
MOL000173	wogonin	GSTZ1
MOL000173	wogonin	SEC14L2
MOL000173	wogonin	GSR
MOL000173	wogonin	OTC
MOL000173	wogonin	HPRT1
MOL000173	wogonin	ABL1
MOL000173	wogonin	AK1
MOL000173	wogonin	F10
MOL000173	wogonin	SOD2
MOL000173	wogonin	REG1A
MOL000173	wogonin	EIF4E
MOL000173	wogonin	PYGL
MOL000173	wogonin	GP1BA
MOL000173	wogonin	HEXB
MOL000173	wogonin	APRT
MOL000173	wogonin	HSP90AB1
MOL000173	wogonin	GSTA1
MOL000173	wogonin	RAP2A
MOL000173	wogonin	RNASE2
MOL000173	wogonin	THRB
MOL000173	wogonin	HSPA8
MOL000173	wogonin	UMPS
MOL000173	wogonin	MTHFD1
MOL000173	wogonin	RNASE3
MOL000173	wogonin	HSD17B1
MOL000173	wogonin	PLA2G2A
MOL000173	wogonin	ABO
MOL000173	wogonin	ARF4
MOL000173	wogonin	SRM
MOL000173	wogonin	SDS
MOL000173	wogonin	FECH
MOL000173	wogonin	MMP8
MOL000173	wogonin	WARS1
MOL000173	wogonin	ITPKA
MOL000173	wogonin	CDK2
MOL000173	wogonin	IVD
MOL000173	wogonin	BLVRB
MOL000173	wogonin	RNASE4
MOL000173	wogonin	SPR
MOL000173	wogonin	CBS
MOL000173	wogonin	PCK1
MOL000173	wogonin	KDR
MOL000173	wogonin	PPP1CC
MOL000173	wogonin	GNPDA1
MOL000173	wogonin	FNTA
MOL000173	wogonin	HNMT
MOL000173	wogonin	RAB9A
MOL000173	wogonin	NDST1
MOL000173	wogonin	RHOA
MOL000173	wogonin	RND3
MOL000173	wogonin	LYZ
MOL000173	wogonin	XIAP
MOL000173	wogonin	PITPNA
MOL000173	wogonin	TAP1
MOL000173	wogonin	AKR1C1
MOL000173	wogonin	SULT2A1
MOL000173	wogonin	ARHGAP1
MOL000173	wogonin	MTAP
MOL000173	wogonin	CHIT1
MOL000173	wogonin	EEA1
MOL000173	wogonin	RHEB
MOL000173	wogonin	UAP1
MOL000173	wogonin	MAPK14
MOL000173	wogonin	GSTA3
MOL000173	wogonin	HAGH
MOL000173	wogonin	HADH
MOL000173	wogonin	DCXR
MOL000173	wogonin	ERI1
MOL000173	wogonin	KAT2B
MOL000173	wogonin	BHMT
MOL000173	wogonin	RFK
MOL000173	wogonin	DCPS
MOL000173	wogonin	BIRC7
MOL000173	wogonin	PPCDC
MOL000173	wogonin	NMNAT3
MOL000173	wogonin	UCK2
MOL000173	wogonin	CLEC4M
MOL000173	wogonin	NMNAT1
MOL000173	wogonin	TREM1
MOL000173	wogonin	NT5M
MOL000173	wogonin	GMPR2
MOL000173	wogonin	MAN1B1
MOL000173	wogonin	ARL5A
MOL000173	wogonin	HCK
MOL000173	wogonin	CA2
MOL000173	wogonin	BCHE
MOL000173	wogonin	CDK5R1
MOL000173	wogonin	ANG
MOL000173	wogonin	ESR1
MOL000173	wogonin	MAOB
MOL000173	wogonin	CA12
MOL000173	wogonin	CDK6
MOL000173	wogonin	PIM1
MOL000173	wogonin	HSP90AA1
MOL000173	wogonin	PDE5A
MOL000173	wogonin	CHEK1
MOL000173	wogonin	PDE4D
MOL000173	wogonin	NQO1
MOL000173	wogonin	PTPN1
MOL000173	wogonin	AKR1B1
MOL000173	wogonin	PNP
MOL000173	wogonin	CFB
MOL000173	wogonin	MAPK8
MOL000173	wogonin	CFD
MOL000173	wogonin	DHFR
MOL000173	wogonin	AKT1
MOL000173	wogonin	F2
MOL000173	wogonin	CRAT
MOL000173	wogonin	NOS3
MOL000173	wogonin	FGFR1
MOL000173	wogonin	LTA4H
MOL000173	wogonin	CCNT1
MOL000173	wogonin	BAG1
MOL000173	wogonin	ALB
MOL000173	wogonin	AR
MOL000173	wogonin	HK1
MOL000173	wogonin	AHCY
MOL000173	wogonin	CCNA2
MOL000173	wogonin	PGR
MOL000173	wogonin	ISG20
MOL000173	wogonin	EPHX2
MOL000173	wogonin	CBR1
MOL000173	wogonin	TGM2
MOL000173	wogonin	DCK
MOL000173	wogonin	MAPK10
MOL000173	wogonin	IMPDH2
MOL000173	wogonin	CES1
MOL000173	wogonin	SRC
MOL000173	wogonin	HSD11B1
MOL000173	wogonin	PAH
MOL000173	wogonin	PDE3B
MOL000173	wogonin	TNK2
MOL000173	wogonin	GSK3B
MOL000173	wogonin	PDPK1
MOL000173	wogonin	MMP13
MOL000173	wogonin	MMP7
MOL000173	wogonin	ADAM17
MOL000173	wogonin	JAK2
MOL000173	wogonin	CTSB
MOL000173	wogonin	BST1
MOL000173	wogonin	RXRA
MOL000173	wogonin	MMP3
MOL000173	wogonin	PDE4B
MOL000173	wogonin	IL2
MOL000173	wogonin	CDA
MOL000173	wogonin	DPP4
MOL000173	wogonin	AKR1C3
MOL000173	wogonin	MET
MOL000173	wogonin	SHBG
MOL000173	wogonin	TGFBR1
MOL000173	wogonin	KIF11
MOL000173	wogonin	RAB11A
MOL000173	wogonin	PAK6
MOL000173	wogonin	CYP2C9
MOL000173	wogonin	ADH5
MOL000173	wogonin	DHODH
MOL000173	wogonin	TGM3
MOL000173	wogonin	SYK
MOL000173	wogonin	NR1H2
MOL000173	wogonin	LCK
MOL000173	wogonin	LGALS2
MOL000173	wogonin	ALDOA
MOL000173	wogonin	FKBP1A
MOL000173	wogonin	CTSG
MOL000173	wogonin	TTR
MOL000173	wogonin	GSTT2B
MOL000173	wogonin	NR1I2
MOL000173	wogonin	HMGCR
MOL000173	wogonin	MAPK1
MOL000173	wogonin	ELANE
MOL000173	wogonin	CD1A
MOL000173	wogonin	CLK1
MOL000173	wogonin	CTSK
MOL000173	wogonin	RAB5A
MOL000173	wogonin	GPI
MOL000173	wogonin	ALDH2
MOL000173	wogonin	HDAC8
MOL000173	wogonin	CTSS
MOL000173	wogonin	PADI4
MOL000173	wogonin	ARSA
MOL000173	wogonin	FABP6
MOL000173	wogonin	BRAF
MOL000173	wogonin	TPI1
MOL000173	wogonin	GSTP1
MOL000173	wogonin	MME
MOL000173	wogonin	IMPA1
MOL000173	wogonin	MMP9
MOL000173	wogonin	LGALS3
MOL000173	wogonin	BACE1
MOL000173	wogonin	DTYMK
MOL000173	wogonin	OAT
MOL000173	wogonin	NR1H4
MOL000173	wogonin	HRAS
MOL000173	wogonin	F7
MOL000173	wogonin	CMA1
MOL000173	wogonin	ADK
MOL000173	wogonin	ACP3
MOL000173	wogonin	STAT1
MOL000173	wogonin	VDR
MOL000173	wogonin	TPSB2
MOL000173	wogonin	F11
MOL000173	wogonin	ESRRG
MOL000173	wogonin	NR3C1
MOL000173	wogonin	SHMT1
MOL000173	wogonin	FDPS
MOL000173	wogonin	AMD1
MOL000173	wogonin	REN
MOL000173	wogonin	SULT1E1
MOL000173	wogonin	PCMT1
MOL000173	wogonin	PLAU
MOL000173	wogonin	GART
MOL000173	wogonin	PKLR
MOL000173	wogonin	MAP2K1
MOL000173	wogonin	TGFB2
MOL000173	wogonin	GSTM2
MOL000173	wogonin	PIK3R1
MOL000173	wogonin	RAF1
MOL000173	wogonin	PPARA
MOL000173	wogonin	ATIC
MOL000173	wogonin	GSTM1
MOL000173	wogonin	FGG
MOL000173	wogonin	GALE
MOL000173	wogonin	CCL5
MOL000173	wogonin	SELE
MOL000173	wogonin	KIT
MOL000173	wogonin	HINT1
MOL000173	wogonin	FKBP1B
MOL000173	wogonin	CASP3
MOL000173	wogonin	IMPDH1
MOL000173	wogonin	NOS2
MOL000173	wogonin	PNMT
MOL000173	wogonin	FOLH1
MOL000173	wogonin	CD209
MOL000173	wogonin	AMY2A
MOL000173	wogonin	MMP16
MOL000173	wogonin	CASP1
MOL000173	wogonin	LCN2
MOL000173	wogonin	ADAM33
MOL000173	wogonin	MMP12
MOL000173	wogonin	CDC42
MOL000173	wogonin	GMPR
MOL000173	wogonin	DUT
MOL000173	wogonin	NME2
MOL000173	wogonin	BTK
MOL000173	wogonin	RARG
MOL000173	wogonin	APAF1
MOL000173	wogonin	RAN
MOL000173	wogonin	INSR
MOL000173	wogonin	RAC1
MOL000173	wogonin	FKBP3
MOL000173	wogonin	DAPK1
MOL000173	wogonin	CRYZ
MOL000173	wogonin	RXRB
MOL000173	wogonin	SULT1A1
MOL000173	wogonin	TEK
MOL000173	wogonin	SIRT5
MOL000358	beta-sitosterol	SULT2B1
MOL000358	beta-sitosterol	AURKA
MOL000358	beta-sitosterol	BCAT2
MOL000358	beta-sitosterol	TRAPPC3
MOL000358	beta-sitosterol	SEC14L2
MOL000358	beta-sitosterol	ADH1C
MOL000358	beta-sitosterol	GSR
MOL000358	beta-sitosterol	ABL1
MOL000358	beta-sitosterol	SOD2
MOL000358	beta-sitosterol	EIF4E
MOL000358	beta-sitosterol	PSAP
MOL000358	beta-sitosterol	IGF1R
MOL000358	beta-sitosterol	HSP90AB1
MOL000358	beta-sitosterol	GSTA1
MOL000358	beta-sitosterol	MET
MOL000358	beta-sitosterol	PARP1
MOL000358	beta-sitosterol	THRA
MOL000358	beta-sitosterol	THRB
MOL000358	beta-sitosterol	PIM1
MOL000358	beta-sitosterol	ESRRA
MOL000358	beta-sitosterol	CYP19A1
MOL000358	beta-sitosterol	MTHFD1
MOL000358	beta-sitosterol	HSD17B1
MOL000358	beta-sitosterol	PLA2G2A
MOL000358	beta-sitosterol	ABO
MOL000358	beta-sitosterol	GM2A
MOL000358	beta-sitosterol	PTPN1
MOL000358	beta-sitosterol	RXRA
MOL000358	beta-sitosterol	SDS
MOL000358	beta-sitosterol	FGFR2
MOL000358	beta-sitosterol	FECH
MOL000358	beta-sitosterol	CDK2
MOL000358	beta-sitosterol	CRABP2
MOL000358	beta-sitosterol	BLVRB
MOL000358	beta-sitosterol	KDR
MOL000358	beta-sitosterol	PPP1CC
MOL000358	beta-sitosterol	MAPKAPK2
MOL000358	beta-sitosterol	TTPA
MOL000358	beta-sitosterol	GSK3B
MOL000358	beta-sitosterol	HNMT
MOL000358	beta-sitosterol	PPP5C
MOL000358	beta-sitosterol	MAPK10
MOL000358	beta-sitosterol	ADK
MOL000358	beta-sitosterol	ESRRG
MOL000358	beta-sitosterol	TNNC1
MOL000358	beta-sitosterol	PPARD
MOL000358	beta-sitosterol	AKR1C1
MOL000358	beta-sitosterol	SULT2A1
MOL000358	beta-sitosterol	BCL2L1
MOL000358	beta-sitosterol	ITK
MOL000358	beta-sitosterol	MTAP
MOL000358	beta-sitosterol	CHIT1
MOL000358	beta-sitosterol	HNF4G
MOL000358	beta-sitosterol	MAPK14
MOL000358	beta-sitosterol	BHMT
MOL000358	beta-sitosterol	BIRC7
MOL000358	beta-sitosterol	HDAC8
MOL000358	beta-sitosterol	CTSF
MOL000358	beta-sitosterol	PCTP
MOL000358	beta-sitosterol	AKR1C2
MOL000358	beta-sitosterol	BMP2
MOL000358	beta-sitosterol	MAOB
MOL000358	beta-sitosterol	RORA
MOL000358	beta-sitosterol	ALB
MOL000358	beta-sitosterol	STS
MOL000358	beta-sitosterol	PGR
MOL000358	beta-sitosterol	APOA2
MOL000358	beta-sitosterol	NR3C2
MOL000358	beta-sitosterol	CA2
MOL000358	beta-sitosterol	KIF11
MOL000358	beta-sitosterol	CASP7
MOL000358	beta-sitosterol	GC
MOL000358	beta-sitosterol	AR
MOL000358	beta-sitosterol	MAPK1
MOL000358	beta-sitosterol	ESR1
MOL000358	beta-sitosterol	MMP13
MOL000358	beta-sitosterol	F2
MOL000358	beta-sitosterol	HSD11B1
MOL000358	beta-sitosterol	PPARG
MOL000358	beta-sitosterol	PDE4B
MOL000358	beta-sitosterol	WAS
MOL000358	beta-sitosterol	PNMT
MOL000358	beta-sitosterol	MAPK8
MOL000358	beta-sitosterol	NOS3
MOL000358	beta-sitosterol	EGFR
MOL000358	beta-sitosterol	ADAM17
MOL000358	beta-sitosterol	ANXA5
MOL000358	beta-sitosterol	NR1H4
MOL000358	beta-sitosterol	SRC
MOL000358	beta-sitosterol	PDPK1
MOL000358	beta-sitosterol	PTPN11
MOL000358	beta-sitosterol	TTR
MOL000358	beta-sitosterol	CES1
MOL000358	beta-sitosterol	BACE1
MOL000358	beta-sitosterol	CHEK1
MOL000358	beta-sitosterol	DHODH
MOL000358	beta-sitosterol	CALM1
MOL000358	beta-sitosterol	AKR1B1
MOL000358	beta-sitosterol	TGFBR1
MOL000358	beta-sitosterol	ITGAL
MOL000358	beta-sitosterol	CA1
MOL000358	beta-sitosterol	FABP6
MOL000358	beta-sitosterol	MDM2
MOL000358	beta-sitosterol	F10
MOL000358	beta-sitosterol	GSTP1
MOL000358	beta-sitosterol	SHBG
MOL000358	beta-sitosterol	EPHB4
MOL000358	beta-sitosterol	RBP4
MOL000358	beta-sitosterol	ADH5
MOL000358	beta-sitosterol	SYK
MOL000358	beta-sitosterol	LCK
MOL000358	beta-sitosterol	BCHE
MOL000358	beta-sitosterol	TYMS
MOL000358	beta-sitosterol	BRAF
MOL000358	beta-sitosterol	DUSP6
MOL000358	beta-sitosterol	NQO1
MOL000358	beta-sitosterol	ERBB4
MOL000358	beta-sitosterol	PDE4D
MOL000358	beta-sitosterol	NR1I3
MOL000358	beta-sitosterol	NR1H3
MOL000358	beta-sitosterol	MMP2
MOL000358	beta-sitosterol	CYP2C8
MOL000358	beta-sitosterol	REN
MOL000358	beta-sitosterol	DPP4
MOL000358	beta-sitosterol	PAK5
MOL000358	beta-sitosterol	LTA4H
MOL000358	beta-sitosterol	HSP90AA1
MOL000358	beta-sitosterol	AKR1C3
MOL000358	beta-sitosterol	EPHX2
MOL000358	beta-sitosterol	MMP12
MOL000358	beta-sitosterol	NR1H2
MOL000358	beta-sitosterol	MMP8
MOL000358	beta-sitosterol	SERPINA1
MOL000358	beta-sitosterol	PDK2
MOL000358	beta-sitosterol	PGF
MOL000358	beta-sitosterol	CCNA2
MOL000358	beta-sitosterol	FABP3
MOL000358	beta-sitosterol	FABP7
MOL000358	beta-sitosterol	CTNNA1
MOL000358	beta-sitosterol	CASP3
MOL000358	beta-sitosterol	GLO1
MOL000358	beta-sitosterol	PDE5A
MOL000358	beta-sitosterol	FGFR1
MOL000358	beta-sitosterol	PPARA
MOL000358	beta-sitosterol	FNTA
MOL000358	beta-sitosterol	CDK6
MOL000358	beta-sitosterol	MAP2K1
MOL000358	beta-sitosterol	FABP5
MOL000358	beta-sitosterol	PDE3B
MOL000358	beta-sitosterol	DHFR
MOL000358	beta-sitosterol	IL2
MOL000358	beta-sitosterol	RARG
MOL000358	beta-sitosterol	SULT1E1
MOL000358	beta-sitosterol	F7
MOL000358	beta-sitosterol	RARB
MOL000358	beta-sitosterol	SORD
MOL000358	beta-sitosterol	PIK3CG
MOL000358	beta-sitosterol	JAK3
MOL000358	beta-sitosterol	ELANE
MOL000358	beta-sitosterol	NR3C1
MOL000358	beta-sitosterol	MMP3
MOL000358	beta-sitosterol	NR1I2
MOL000358	beta-sitosterol	ALDH2
MOL000358	beta-sitosterol	LCN2
MOL000358	beta-sitosterol	VDR
MOL000358	beta-sitosterol	RARA
MOL000358	beta-sitosterol	CYP2C9
MOL000358	beta-sitosterol	ZAP70
MOL000358	beta-sitosterol	GRB2
MOL000358	beta-sitosterol	CBR1
MOL000358	beta-sitosterol	AKT2
MOL000358	beta-sitosterol	TEK
MOL000358	beta-sitosterol	HMGCR
MOL000358	beta-sitosterol	PRKCQ
MOL000358	beta-sitosterol	S100A9
MOL000358	beta-sitosterol	CTSS
MOL000358	beta-sitosterol	FKBP1A
MOL000358	beta-sitosterol	SETD7
MOL000358	beta-sitosterol	RXRB
MOL000358	beta-sitosterol	DPEP1
MOL000358	beta-sitosterol	NQO2
MOL000358	beta-sitosterol	JAK2
MOL000358	beta-sitosterol	HCK
MOL000358	beta-sitosterol	PIK3R1
MOL000358	beta-sitosterol	DCK
MOL000358	beta-sitosterol	CSK
MOL000358	beta-sitosterol	CTSB
MOL000358	beta-sitosterol	ACADM
MOL000358	beta-sitosterol	KIT
MOL000358	beta-sitosterol	CMA1
MOL000358	beta-sitosterol	HMOX1
MOL000358	beta-sitosterol	GCK
MOL000358	beta-sitosterol	TGM3
MOL000358	beta-sitosterol	OAT
MOL000358	beta-sitosterol	TGFB2
MOL000358	beta-sitosterol	CD1A
MOL000358	beta-sitosterol	GART
MOL000358	beta-sitosterol	CTSK
MOL000358	beta-sitosterol	AMD1
MOL000358	beta-sitosterol	CASP1
MOL000358	beta-sitosterol	XIAP
MOL000358	beta-sitosterol	MME
MOL000358	beta-sitosterol	PROCR
MOL000358	beta-sitosterol	GSTT2B
MOL000358	beta-sitosterol	INSR
MOL000358	beta-sitosterol	FKBP1B
MOL000358	beta-sitosterol	GSTM1
MOL000358	beta-sitosterol	MAOA
MOL000358	beta-sitosterol	FKBP3
MOL000422	kaempferol	SULT2B1
MOL000422	kaempferol	ATOX1
MOL000422	kaempferol	TRDMT1
MOL000422	kaempferol	AURKA
MOL000422	kaempferol	BCAT2
MOL000422	kaempferol	PLA2G10
MOL000422	kaempferol	PAPSS1
MOL000422	kaempferol	GSTZ1
MOL000422	kaempferol	ADH1C
MOL000422	kaempferol	GSR
MOL000422	kaempferol	OTC
MOL000422	kaempferol	HPRT1
MOL000422	kaempferol	ABL1
MOL000422	kaempferol	C1R
MOL000422	kaempferol	F10
MOL000422	kaempferol	MMP1
MOL000422	kaempferol	SOD2
MOL000422	kaempferol	TK1
MOL000422	kaempferol	REG1A
MOL000422	kaempferol	EIF4E
MOL000422	kaempferol	PYGL
MOL000422	kaempferol	LDHB
MOL000422	kaempferol	GP1BA
MOL000422	kaempferol	HEXB
MOL000422	kaempferol	HEXB
MOL000422	kaempferol	APRT
MOL000422	kaempferol	GSTA1
MOL000422	kaempferol	PARP1
MOL000422	kaempferol	RAP2A
MOL000422	kaempferol	RNASE2
MOL000422	kaempferol	THRA
MOL000422	kaempferol	THRB
MOL000422	kaempferol	HSPA8
MOL000422	kaempferol	UMPS
MOL000422	kaempferol	MTHFD1
MOL000422	kaempferol	RNASE3
MOL000422	kaempferol	HSD17B1
MOL000422	kaempferol	PLA2G2A
MOL000422	kaempferol	RAC2
MOL000422	kaempferol	ABO
MOL000422	kaempferol	SDS
MOL000422	kaempferol	FGFR2
MOL000422	kaempferol	FECH
MOL000422	kaempferol	WARS1
MOL000422	kaempferol	ITPKA
MOL000422	kaempferol	CDK2
MOL000422	kaempferol	CBS
MOL000422	kaempferol	PCK1
MOL000422	kaempferol	PPP1CC
MOL000422	kaempferol	GNPDA1
MOL000422	kaempferol	MAPKAPK2
MOL000422	kaempferol	FHIT
MOL000422	kaempferol	GSK3B
MOL000422	kaempferol	HNMT
MOL000422	kaempferol	CDK7
MOL000422	kaempferol	RAB9A
MOL000422	kaempferol	NDST1
MOL000422	kaempferol	PLK1
MOL000422	kaempferol	PMS2
MOL000422	kaempferol	YARS1
MOL000422	kaempferol	RHOA
MOL000422	kaempferol	RND3
MOL000422	kaempferol	LYZ
MOL000422	kaempferol	CSNK2A1
MOL000422	kaempferol	ADAM17
MOL000422	kaempferol	PITPNA
MOL000422	kaempferol	AKR1C1
MOL000422	kaempferol	SULT2A1
MOL000422	kaempferol	ARHGAP1
MOL000422	kaempferol	ITK
MOL000422	kaempferol	MTAP
MOL000422	kaempferol	CHIT1
MOL000422	kaempferol	DDX39B
MOL000422	kaempferol	EEA1
MOL000422	kaempferol	RHEB
MOL000422	kaempferol	UAP1
MOL000422	kaempferol	MAPK14
MOL000422	kaempferol	GSTA3
MOL000422	kaempferol	HAGH
MOL000422	kaempferol	HADH
MOL000422	kaempferol	DCXR
MOL000422	kaempferol	ERI1
MOL000422	kaempferol	KAT2B
MOL000422	kaempferol	BHMT
MOL000422	kaempferol	RFK
MOL000422	kaempferol	BIRC7
MOL000422	kaempferol	NMNAT3
MOL000422	kaempferol	UCK2
MOL000422	kaempferol	CLEC4M
MOL000422	kaempferol	NMNAT1
MOL000422	kaempferol	TREM1
MOL000422	kaempferol	NT5M
MOL000422	kaempferol	CTSF
MOL000422	kaempferol	MAN1B1
MOL000422	kaempferol	ARL5A
MOL000422	kaempferol	HCK
MOL000422	kaempferol	ESR1
MOL000422	kaempferol	BCHE
MOL000422	kaempferol	PIM1
MOL000422	kaempferol	EGFR
MOL000422	kaempferol	TTR
MOL000422	kaempferol	F2
MOL000422	kaempferol	CDK6
MOL000422	kaempferol	CDK5R1
MOL000422	kaempferol	MAOB
MOL000422	kaempferol	CA2
MOL000422	kaempferol	AR
MOL000422	kaempferol	ESR2
MOL000422	kaempferol	ANG
MOL000422	kaempferol	CFB
MOL000422	kaempferol	NR1H2
MOL000422	kaempferol	NQO1
MOL000422	kaempferol	PGR
MOL000422	kaempferol	MAPK8
MOL000422	kaempferol	SRC
MOL000422	kaempferol	BACE1
MOL000422	kaempferol	DHFR
MOL000422	kaempferol	CHEK1
MOL000422	kaempferol	AKR1B1
MOL000422	kaempferol	CA1
MOL000422	kaempferol	PDE4B
MOL000422	kaempferol	FNTA
MOL000422	kaempferol	MAPK10
MOL000422	kaempferol	PDPK1
MOL000422	kaempferol	FGFR1
MOL000422	kaempferol	CTSB
MOL000422	kaempferol	PNP
MOL000422	kaempferol	LGALS7
MOL000422	kaempferol	CCNA2
MOL000422	kaempferol	ANXA5
MOL000422	kaempferol	CBR1
MOL000422	kaempferol	PDE4D
MOL000422	kaempferol	BMP7
MOL000422	kaempferol	CASP7
MOL000422	kaempferol	NOS3
MOL000422	kaempferol	HSP90AA1
MOL000422	kaempferol	SHBG
MOL000422	kaempferol	DCK
MOL000422	kaempferol	HSD11B1
MOL000422	kaempferol	ALDH2
MOL000422	kaempferol	PDE5A
MOL000422	kaempferol	KIF11
MOL000422	kaempferol	DAPK1
MOL000422	kaempferol	ADAM17
MOL000422	kaempferol	EPHX2
MOL000422	kaempferol	MMP3
MOL000422	kaempferol	IMPDH2
MOL000422	kaempferol	CCNT1
MOL000422	kaempferol	PAH
MOL000422	kaempferol	MMP13
MOL000422	kaempferol	ISG20
MOL000422	kaempferol	LCK
MOL000422	kaempferol	AHCY
MOL000422	kaempferol	AMD1
MOL000422	kaempferol	LTA4H
MOL000422	kaempferol	MMP8
MOL000422	kaempferol	CFD
MOL000422	kaempferol	KDR
MOL000422	kaempferol	NR3C2
MOL000422	kaempferol	CTSK
MOL000422	kaempferol	PDE3B
MOL000422	kaempferol	PLAU
MOL000422	kaempferol	DHODH
MOL000422	kaempferol	HK1
MOL000422	kaempferol	REN
MOL000422	kaempferol	ADH5
MOL000422	kaempferol	AKR1C3
MOL000422	kaempferol	TNK2
MOL000422	kaempferol	PTPN1
MOL000422	kaempferol	ADK
MOL000422	kaempferol	ME2
MOL000422	kaempferol	AKT1
MOL000422	kaempferol	TPI1
MOL000422	kaempferol	IMPA1
MOL000422	kaempferol	NOS2
MOL000422	kaempferol	ARSA
MOL000422	kaempferol	ESRRG
MOL000422	kaempferol	HDAC8
MOL000422	kaempferol	ERBB4
MOL000422	kaempferol	GSTP1
MOL000422	kaempferol	FABP4
MOL000422	kaempferol	DPP4
MOL000422	kaempferol	NQO2
MOL000422	kaempferol	TYMS
MOL000422	kaempferol	SYK
MOL000422	kaempferol	IGF1R
MOL000422	kaempferol	INSR
MOL000422	kaempferol	ELANE
MOL000422	kaempferol	IL2
MOL000422	kaempferol	BST1
MOL000422	kaempferol	CYP2C9
MOL000422	kaempferol	CCL5
MOL000422	kaempferol	ALDOA
MOL000422	kaempferol	CDA
MOL000422	kaempferol	MET
MOL000422	kaempferol	RAB11A
MOL000422	kaempferol	TGFBR1
MOL000422	kaempferol	PAK6
MOL000422	kaempferol	RXRA
MOL000422	kaempferol	ALB
MOL000422	kaempferol	TGM3
MOL000422	kaempferol	F11
MOL000422	kaempferol	GPI
MOL000422	kaempferol	SULT1E1
MOL000422	kaempferol	SETD7
MOL000422	kaempferol	SERPINA1
MOL000422	kaempferol	JAK2
MOL000422	kaempferol	GSTT2B
MOL000422	kaempferol	FABP6
MOL000422	kaempferol	CLK1
MOL000422	kaempferol	SORD
MOL000422	kaempferol	CTSS
MOL000422	kaempferol	LGALS2
MOL000422	kaempferol	ACADM
MOL000422	kaempferol	TPH1
MOL000422	kaempferol	FKBP1A
MOL000422	kaempferol	RAB5A
MOL000422	kaempferol	NR1H4
MOL000422	kaempferol	XIAP
MOL000422	kaempferol	CASP3
MOL000422	kaempferol	NR1I2
MOL000422	kaempferol	BRAF
MOL000422	kaempferol	MMP9
MOL000422	kaempferol	KIT
MOL000422	kaempferol	EPHA2
MOL000422	kaempferol	B3GAT1
MOL000422	kaempferol	ARG2
MOL000422	kaempferol	MME
MOL000422	kaempferol	GALE
MOL000422	kaempferol	HRAS
MOL000422	kaempferol	ACE
MOL000422	kaempferol	AKT2
MOL000422	kaempferol	C1S
MOL000422	kaempferol	JAK3
MOL000422	kaempferol	PDK2
MOL000422	kaempferol	LGALS3
MOL000422	kaempferol	IMPDH1
MOL000422	kaempferol	MMP12
MOL000422	kaempferol	HMGCR
MOL000422	kaempferol	DPEP1
MOL000422	kaempferol	NR3C1
MOL000422	kaempferol	TEK
MOL000422	kaempferol	S100A9
MOL000422	kaempferol	OAT
MOL000422	kaempferol	FOLH1
MOL000422	kaempferol	CD209
MOL000422	kaempferol	RARA
MOL000422	kaempferol	F7
MOL000422	kaempferol	GSTO1
MOL000422	kaempferol	FDPS
MOL000422	kaempferol	MMP16
MOL000422	kaempferol	PPARA
MOL000422	kaempferol	SHMT1
MOL000422	kaempferol	VDR
MOL000422	kaempferol	DTYMK
MOL000422	kaempferol	HINT1
MOL000422	kaempferol	STAT1
MOL000422	kaempferol	ARG1
MOL000422	kaempferol	GMPR
MOL000422	kaempferol	CDC42
MOL000422	kaempferol	FABP3
MOL000422	kaempferol	CTSG
MOL000422	kaempferol	PKLR
MOL000422	kaempferol	TPSB2
MOL000422	kaempferol	SELE
MOL000422	kaempferol	FKBP1B
MOL000422	kaempferol	TGFB2
MOL000422	kaempferol	GART
MOL000422	kaempferol	MAP2K1
MOL000422	kaempferol	AMY2A
MOL000422	kaempferol	ZAP70
MOL000422	kaempferol	RAF1
MOL000422	kaempferol	PCMT1
MOL000422	kaempferol	PRKCQ
MOL000422	kaempferol	PNMT
MOL000422	kaempferol	GSTM1
MOL000422	kaempferol	GSTM2
MOL000422	kaempferol	FKBP3
MOL000422	kaempferol	PTK2
MOL000422	kaempferol	ADAM33
MOL000422	kaempferol	RARG
MOL000422	kaempferol	ATIC
MOL000422	kaempferol	CASP1
MOL000422	kaempferol	DUT
MOL000422	kaempferol	FGG
MOL000422	kaempferol	NME2
MOL000449	Stigmasterol	SULT2B1
MOL000449	Stigmasterol	AURKA
MOL000449	Stigmasterol	BCAT2
MOL000449	Stigmasterol	TRAPPC3
MOL000449	Stigmasterol	SEC14L2
MOL000449	Stigmasterol	ADH1C
MOL000449	Stigmasterol	GSR
MOL000449	Stigmasterol	ABL1
MOL000449	Stigmasterol	HPN
MOL000449	Stigmasterol	EIF4E
MOL000449	Stigmasterol	PYGL
MOL000449	Stigmasterol	PSAP
MOL000449	Stigmasterol	IGF1R
MOL000449	Stigmasterol	HSP90AB1
MOL000449	Stigmasterol	GSTA1
MOL000449	Stigmasterol	MET
MOL000449	Stigmasterol	PARP1
MOL000449	Stigmasterol	THRA
MOL000449	Stigmasterol	THRB
MOL000449	Stigmasterol	HSPA8
MOL000449	Stigmasterol	PIM1
MOL000449	Stigmasterol	ESRRA
MOL000449	Stigmasterol	MTHFD1
MOL000449	Stigmasterol	HSD17B1
MOL000449	Stigmasterol	PLA2G2A
MOL000449	Stigmasterol	ABO
MOL000449	Stigmasterol	GM2A
MOL000449	Stigmasterol	FGFR2
MOL000449	Stigmasterol	FECH
MOL000449	Stigmasterol	CDK2
MOL000449	Stigmasterol	CRABP2
MOL000449	Stigmasterol	BLVRB
MOL000449	Stigmasterol	KDR
MOL000449	Stigmasterol	PPP1CC
MOL000449	Stigmasterol	MAPKAPK2
MOL000449	Stigmasterol	TTPA
MOL000449	Stigmasterol	GSK3B
MOL000449	Stigmasterol	HNMT
MOL000449	Stigmasterol	PPP5C
MOL000449	Stigmasterol	PLK1
MOL000449	Stigmasterol	YARS1
MOL000449	Stigmasterol	ADK
MOL000449	Stigmasterol	BACE1
MOL000449	Stigmasterol	ESRRG
MOL000449	Stigmasterol	PPIA
MOL000449	Stigmasterol	TNNC1
MOL000449	Stigmasterol	AKR1C1
MOL000449	Stigmasterol	SULT2A1
MOL000449	Stigmasterol	BCL2L1
MOL000449	Stigmasterol	ITK
MOL000449	Stigmasterol	MTAP
MOL000449	Stigmasterol	CHIT1
MOL000449	Stigmasterol	HNF4G
MOL000449	Stigmasterol	MAPK14
MOL000449	Stigmasterol	BHMT
MOL000449	Stigmasterol	RFK
MOL000449	Stigmasterol	BIRC7
MOL000449	Stigmasterol	PCTP
MOL000449	Stigmasterol	AKR1C2
MOL000449	Stigmasterol	BMP2
MOL000449	Stigmasterol	STS
MOL000449	Stigmasterol	ALB
MOL000449	Stigmasterol	MAOB
MOL000449	Stigmasterol	APOA2
MOL000449	Stigmasterol	CASP7
MOL000449	Stigmasterol	CA2
MOL000449	Stigmasterol	RORA
MOL000449	Stigmasterol	KIF11
MOL000449	Stigmasterol	HSD17B11
MOL000449	Stigmasterol	AR
MOL000449	Stigmasterol	GC
MOL000449	Stigmasterol	MAPK1
MOL000449	Stigmasterol	ESR1
MOL000449	Stigmasterol	TTR
MOL000449	Stigmasterol	NR3C2
MOL000449	Stigmasterol	PGR
MOL000449	Stigmasterol	MMP13
MOL000449	Stigmasterol	ITGAL
MOL000449	Stigmasterol	AKR1C3
MOL000449	Stigmasterol	NR1H4
MOL000449	Stigmasterol	HSD11B1
MOL000449	Stigmasterol	SRC
MOL000449	Stigmasterol	PDE4B
MOL000449	Stigmasterol	ADAM17
MOL000449	Stigmasterol	CASP3
MOL000449	Stigmasterol	AKR1B1
MOL000449	Stigmasterol	F10
MOL000449	Stigmasterol	PTPN11
MOL000449	Stigmasterol	PPARG
MOL000449	Stigmasterol	EGFR
MOL000449	Stigmasterol	MAPK8
MOL000449	Stigmasterol	ANXA5
MOL000449	Stigmasterol	DHODH
MOL000449	Stigmasterol	CALM1
MOL000449	Stigmasterol	BRAF
MOL000449	Stigmasterol	SHBG
MOL000449	Stigmasterol	RXRA
MOL000449	Stigmasterol	NOS3
MOL000449	Stigmasterol	DHFR
MOL000449	Stigmasterol	DPP4
MOL000449	Stigmasterol	FNTA
MOL000449	Stigmasterol	PDE4D
MOL000449	Stigmasterol	PDPK1
MOL000449	Stigmasterol	PNMT
MOL000449	Stigmasterol	TGFBR1
MOL000449	Stigmasterol	CHEK1
MOL000449	Stigmasterol	WAS
MOL000449	Stigmasterol	CES1
MOL000449	Stigmasterol	CA1
MOL000449	Stigmasterol	BCHE
MOL000449	Stigmasterol	RBP4
MOL000449	Stigmasterol	DUSP6
MOL000449	Stigmasterol	TYMS
MOL000449	Stigmasterol	HDAC8
MOL000449	Stigmasterol	GSTP1
MOL000449	Stigmasterol	ADH5
MOL000449	Stigmasterol	MAPK10
MOL000449	Stigmasterol	MDM2
MOL000449	Stigmasterol	LCK
MOL000449	Stigmasterol	EPHB4
MOL000449	Stigmasterol	F2
MOL000449	Stigmasterol	EPHX2
MOL000449	Stigmasterol	FABP6
MOL000449	Stigmasterol	NQO1
MOL000449	Stigmasterol	PTPN1
MOL000449	Stigmasterol	NR1H3
MOL000449	Stigmasterol	FABP5
MOL000449	Stigmasterol	HSP90AA1
MOL000449	Stigmasterol	REN
MOL000449	Stigmasterol	JAK3
MOL000449	Stigmasterol	SYK
MOL000449	Stigmasterol	PIK3CG
MOL000449	Stigmasterol	PGF
MOL000449	Stigmasterol	PDK2
MOL000449	Stigmasterol	CTNNA1
MOL000449	Stigmasterol	F7
MOL000449	Stigmasterol	PDE3B
MOL000449	Stigmasterol	ERBB4
MOL000449	Stigmasterol	CCNA2
MOL000449	Stigmasterol	NR1H2
MOL000449	Stigmasterol	NR1I3
MOL000449	Stigmasterol	SERPINA1
MOL000449	Stigmasterol	CYP2C8
MOL000449	Stigmasterol	ZAP70
MOL000449	Stigmasterol	PPARA
MOL000449	Stigmasterol	PAK5
MOL000449	Stigmasterol	FGFR1
MOL000449	Stigmasterol	FABP7
MOL000449	Stigmasterol	PDE5A
MOL000449	Stigmasterol	MMP12
MOL000449	Stigmasterol	FABP3
MOL000449	Stigmasterol	CCNT1
MOL000449	Stigmasterol	NQO2
MOL000449	Stigmasterol	FKBP1A
MOL000449	Stigmasterol	SULT1E1
MOL000449	Stigmasterol	RARG
MOL000449	Stigmasterol	PRKCQ
MOL000449	Stigmasterol	MAP2K1
MOL000449	Stigmasterol	NR3C1
MOL000449	Stigmasterol	PPARD
MOL000449	Stigmasterol	MMP8
MOL000449	Stigmasterol	CSK
MOL000449	Stigmasterol	MMP2
MOL000449	Stigmasterol	IL2
MOL000449	Stigmasterol	ALDH2
MOL000449	Stigmasterol	MMP3
MOL000449	Stigmasterol	NR1I2
MOL000449	Stigmasterol	CYP2C9
MOL000449	Stigmasterol	CBR1
MOL000449	Stigmasterol	VDR
MOL000449	Stigmasterol	FABP4
MOL000449	Stigmasterol	SORD
MOL000449	Stigmasterol	RARA
MOL000449	Stigmasterol	ELANE
MOL000449	Stigmasterol	RXRB
MOL000449	Stigmasterol	DPEP1
MOL000449	Stigmasterol	TEK
MOL000449	Stigmasterol	S100A9
MOL000449	Stigmasterol	TGM3
MOL000449	Stigmasterol	RARB
MOL000449	Stigmasterol	GRB2
MOL000449	Stigmasterol	HMGCR
MOL000449	Stigmasterol	LCN2
MOL000449	Stigmasterol	JAK2
MOL000449	Stigmasterol	KIT
MOL000449	Stigmasterol	HCK
MOL000449	Stigmasterol	DCK
MOL000449	Stigmasterol	PIK3R1
MOL000449	Stigmasterol	AKT2
MOL000449	Stigmasterol	ACADM
MOL000449	Stigmasterol	HMOX1
MOL000449	Stigmasterol	CMA1
MOL000449	Stigmasterol	CTSB
MOL000449	Stigmasterol	AMD1
MOL000449	Stigmasterol	CTSS
MOL000449	Stigmasterol	MME
MOL000449	Stigmasterol	LTA4H
MOL000449	Stigmasterol	CTSK
MOL000449	Stigmasterol	TGFB2
MOL000449	Stigmasterol	OAT
MOL000449	Stigmasterol	GCK
MOL000449	Stigmasterol	GLO1
MOL000449	Stigmasterol	PROCR
MOL000449	Stigmasterol	CASP1
MOL000449	Stigmasterol	FKBP1B
MOL000449	Stigmasterol	INSR
MOL000449	Stigmasterol	GSTT2B
MOL000449	Stigmasterol	GART
MOL000449	Stigmasterol	MAOA
MOL000785	palmatine	SULT2B1
MOL000785	palmatine	TRDMT1
MOL000785	palmatine	AURKA
MOL000785	palmatine	BCAT2
MOL000785	palmatine	PAPSS1
MOL000785	palmatine	TRAPPC3
MOL000785	palmatine	SEC14L2
MOL000785	palmatine	ADH1C
MOL000785	palmatine	GSR
MOL000785	palmatine	OTC
MOL000785	palmatine	ABL1
MOL000785	palmatine	CA2
MOL000785	palmatine	IGLV2-8
MOL000785	palmatine	SOD2
MOL000785	palmatine	EIF4E
MOL000785	palmatine	PYGL
MOL000785	palmatine	GSTA1
MOL000785	palmatine	PARP1
MOL000785	palmatine	RAP2A
MOL000785	palmatine	THRB
MOL000785	palmatine	HSPA8
MOL000785	palmatine	CYP19A1
MOL000785	palmatine	MTHFD1
MOL000785	palmatine	HSD17B1
MOL000785	palmatine	PLA2G2A
MOL000785	palmatine	ABO
MOL000785	palmatine	GM2A
MOL000785	palmatine	SDS
MOL000785	palmatine	FECH
MOL000785	palmatine	CDK2
MOL000785	palmatine	HSD11B1
MOL000785	palmatine	CRABP2
MOL000785	palmatine	SPR
MOL000785	palmatine	CBS
MOL000785	palmatine	PCK1
MOL000785	palmatine	KDR
MOL000785	palmatine	PPP1CC
MOL000785	palmatine	MAPKAPK2
MOL000785	palmatine	TTPA
MOL000785	palmatine	GSK3B
MOL000785	palmatine	HNMT
MOL000785	palmatine	CDK7
MOL000785	palmatine	ADK
MOL000785	palmatine	ESRRG
MOL000785	palmatine	PPIA
MOL000785	palmatine	TAP1
MOL000785	palmatine	AKR1C1
MOL000785	palmatine	SULT2A1
MOL000785	palmatine	ITK
MOL000785	palmatine	MTAP
MOL000785	palmatine	DDX39B
MOL000785	palmatine	HNF4G
MOL000785	palmatine	MAPK14
MOL000785	palmatine	GSTA3
MOL000785	palmatine	HADH
MOL000785	palmatine	DCXR
MOL000785	palmatine	DOT1L
MOL000785	palmatine	KAT2B
MOL000785	palmatine	BHMT
MOL000785	palmatine	RFK
MOL000785	palmatine	DCPS
MOL000785	palmatine	BIRC7
MOL000785	palmatine	NR1H4
MOL000785	palmatine	UCK2
MOL000785	palmatine	NMNAT1
MOL000785	palmatine	NT5M
MOL000785	palmatine	CTSF
MOL000785	palmatine	TTR
MOL000785	palmatine	ESR2
MOL000785	palmatine	PIM1
MOL000785	palmatine	APOA2
MOL000785	palmatine	STS
MOL000785	palmatine	AR
MOL000785	palmatine	ALB
MOL000785	palmatine	BCHE
MOL000785	palmatine	ADAM17
MOL000785	palmatine	CFD
MOL000785	palmatine	ESR1
MOL000785	palmatine	RXRA
MOL000785	palmatine	PDE4D
MOL000785	palmatine	SRC
MOL000785	palmatine	NOS3
MOL000785	palmatine	CCNA2
MOL000785	palmatine	SORD
MOL000785	palmatine	PGR
MOL000785	palmatine	BACE1
MOL000785	palmatine	TYMS
MOL000785	palmatine	F2
MOL000785	palmatine	MMP12
MOL000785	palmatine	SHBG
MOL000785	palmatine	EPHX2
MOL000785	palmatine	NR3C2
MOL000785	palmatine	GC
MOL000785	palmatine	CHEK1
MOL000785	palmatine	PTPN1
MOL000785	palmatine	PDE3B
MOL000785	palmatine	LCK
MOL000785	palmatine	PTPN11
MOL000785	palmatine	F10
MOL000785	palmatine	CDK6
MOL000785	palmatine	ANXA5
MOL000785	palmatine	MET
MOL000785	palmatine	PDE4B
MOL000785	palmatine	MMP13
MOL000785	palmatine	HSP90AA1
MOL000785	palmatine	ADH5
MOL000785	palmatine	AKR1C3
MOL000785	palmatine	MMP8
MOL000785	palmatine	NR1H2
MOL000785	palmatine	PDPK1
MOL000785	palmatine	JAK3
MOL000785	palmatine	BRAF
MOL000785	palmatine	HDAC8
MOL000785	palmatine	CASP7
MOL000785	palmatine	AKR1B1
MOL000785	palmatine	MAPK10
MOL000785	palmatine	MMP3
MOL000785	palmatine	MAPK8
MOL000785	palmatine	XIAP
MOL000785	palmatine	CES1
MOL000785	palmatine	EPHB4
MOL000785	palmatine	NR1H3
MOL000785	palmatine	CTNNA1
MOL000785	palmatine	KIF11
MOL000785	palmatine	DPP4
MOL000785	palmatine	MAOB
MOL000785	palmatine	ZAP70
MOL000785	palmatine	PDE5A
MOL000785	palmatine	SERPINA1
MOL000785	palmatine	ERBB4
MOL000785	palmatine	PRKCQ
MOL000785	palmatine	FKBP1A
MOL000785	palmatine	DHODH
MOL000785	palmatine	NR3C1
MOL000785	palmatine	NQO2
MOL000785	palmatine	SULT1E1
MOL000785	palmatine	REN
MOL000785	palmatine	FABP3
MOL000785	palmatine	FGFR1
MOL000785	palmatine	PDK2
MOL000785	palmatine	NR1I2
MOL000785	palmatine	CTSK
MOL000785	palmatine	ELANE
MOL000785	palmatine	FABP6
MOL000785	palmatine	PPARG
MOL000785	palmatine	ALDOA
MOL000785	palmatine	ACADM
MOL000785	palmatine	CYP2C9
MOL000785	palmatine	EGFR
MOL000785	palmatine	IL2
MOL000785	palmatine	S100A9
MOL000785	palmatine	TGFBR1
MOL000785	palmatine	RBP4
MOL000785	palmatine	FABP4
MOL000785	palmatine	TEK
MOL000785	palmatine	DPEP1
MOL000785	palmatine	CYP2C8
MOL000785	palmatine	DHFR
MOL000785	palmatine	RARA
MOL000785	palmatine	CTSG
MOL000785	palmatine	VDR
MOL000785	palmatine	HCK
MOL000785	palmatine	MME
MOL000785	palmatine	FDPS
MOL000785	palmatine	CDK5R1
MOL000785	palmatine	GSTP1
MOL000785	palmatine	RARB
MOL000785	palmatine	LCN2
MOL000785	palmatine	MMP2
MOL000785	palmatine	FABP7
MOL000785	palmatine	CTSS
MOL000785	palmatine	GPI
MOL000785	palmatine	DTYMK
MOL000785	palmatine	TGM3
MOL000785	palmatine	HMGCR
MOL000785	palmatine	STAT1
MOL000785	palmatine	FOLH1
MOL000785	palmatine	RARG
MOL000785	palmatine	MAP2K1
MOL000785	palmatine	DCK
MOL000785	palmatine	FKBP1B
MOL000785	palmatine	RXRB
MOL000785	palmatine	TGFB2
MOL000785	palmatine	HINT1
MOL000785	palmatine	GSTM2
MOL000785	palmatine	INSR
MOL000785	palmatine	OAT
MOL000785	palmatine	TPH1
MOL000785	palmatine	LTA4H
MOL000785	palmatine	CTSB
MOL000785	palmatine	GSTM1
MOL000785	palmatine	F11
MOL000785	palmatine	SELE
MOL000785	palmatine	ADAM33
MOL000785	palmatine	CASP3
MOL000785	palmatine	RAC1
MOL000785	palmatine	GLO1
MOL000785	palmatine	PPARA
MOL000785	palmatine	DUT
MOL000785	palmatine	BST1
MOL000785	palmatine	CRYZ
MOL000785	palmatine	RORA
MOL000785	palmatine	CASP1
MOL000785	palmatine	FGG
MOL000785	palmatine	PNMT
MOL000785	palmatine	DAPK1
MOL000785	palmatine	RAB5A
MOL000785	palmatine	APAF1
MOL000785	palmatine	PROCR
MOL000785	palmatine	SIRT5
MOL000785	palmatine	GART
MOL000785	palmatine	AMY2A
MOL000785	palmatine	FKBP3
MOL000785	palmatine	RAN
MOL001006	poriferasta-7,22E-dien-3beta-ol	SULT2B1
MOL001006	poriferasta-7,22E-dien-3beta-ol	AURKA
MOL001006	poriferasta-7,22E-dien-3beta-ol	BCAT2
MOL001006	poriferasta-7,22E-dien-3beta-ol	TRAPPC3
MOL001006	poriferasta-7,22E-dien-3beta-ol	SEC14L2
MOL001006	poriferasta-7,22E-dien-3beta-ol	ADH1C
MOL001006	poriferasta-7,22E-dien-3beta-ol	GSR
MOL001006	poriferasta-7,22E-dien-3beta-ol	ABL1
MOL001006	poriferasta-7,22E-dien-3beta-ol	SOD2
MOL001006	poriferasta-7,22E-dien-3beta-ol	HPN
MOL001006	poriferasta-7,22E-dien-3beta-ol	EIF4E
MOL001006	poriferasta-7,22E-dien-3beta-ol	PYGL
MOL001006	poriferasta-7,22E-dien-3beta-ol	PSAP
MOL001006	poriferasta-7,22E-dien-3beta-ol	IGF1R
MOL001006	poriferasta-7,22E-dien-3beta-ol	HSP90AB1
MOL001006	poriferasta-7,22E-dien-3beta-ol	GSTA1
MOL001006	poriferasta-7,22E-dien-3beta-ol	MET
MOL001006	poriferasta-7,22E-dien-3beta-ol	PARP1
MOL001006	poriferasta-7,22E-dien-3beta-ol	THRA
MOL001006	poriferasta-7,22E-dien-3beta-ol	THRB
MOL001006	poriferasta-7,22E-dien-3beta-ol	HSPA8
MOL001006	poriferasta-7,22E-dien-3beta-ol	PIM1
MOL001006	poriferasta-7,22E-dien-3beta-ol	ESRRA
MOL001006	poriferasta-7,22E-dien-3beta-ol	MTHFD1
MOL001006	poriferasta-7,22E-dien-3beta-ol	HSD17B1
MOL001006	poriferasta-7,22E-dien-3beta-ol	PLA2G2A
MOL001006	poriferasta-7,22E-dien-3beta-ol	ABO
MOL001006	poriferasta-7,22E-dien-3beta-ol	GM2A
MOL001006	poriferasta-7,22E-dien-3beta-ol	FGFR2
MOL001006	poriferasta-7,22E-dien-3beta-ol	FECH
MOL001006	poriferasta-7,22E-dien-3beta-ol	CDK2
MOL001006	poriferasta-7,22E-dien-3beta-ol	CRABP2
MOL001006	poriferasta-7,22E-dien-3beta-ol	BLVRB
MOL001006	poriferasta-7,22E-dien-3beta-ol	KDR
MOL001006	poriferasta-7,22E-dien-3beta-ol	PPP1CC
MOL001006	poriferasta-7,22E-dien-3beta-ol	MAPKAPK2
MOL001006	poriferasta-7,22E-dien-3beta-ol	TTPA
MOL001006	poriferasta-7,22E-dien-3beta-ol	GSK3B
MOL001006	poriferasta-7,22E-dien-3beta-ol	HNMT
MOL001006	poriferasta-7,22E-dien-3beta-ol	PPP5C
MOL001006	poriferasta-7,22E-dien-3beta-ol	PLK1
MOL001006	poriferasta-7,22E-dien-3beta-ol	YARS1
MOL001006	poriferasta-7,22E-dien-3beta-ol	ADK
MOL001006	poriferasta-7,22E-dien-3beta-ol	BACE1
MOL001006	poriferasta-7,22E-dien-3beta-ol	ESRRG
MOL001006	poriferasta-7,22E-dien-3beta-ol	PPIA
MOL001006	poriferasta-7,22E-dien-3beta-ol	TNNC1
MOL001006	poriferasta-7,22E-dien-3beta-ol	PPARD
MOL001006	poriferasta-7,22E-dien-3beta-ol	AKR1C1
MOL001006	poriferasta-7,22E-dien-3beta-ol	SULT2A1
MOL001006	poriferasta-7,22E-dien-3beta-ol	BCL2L1
MOL001006	poriferasta-7,22E-dien-3beta-ol	ITK
MOL001006	poriferasta-7,22E-dien-3beta-ol	MTAP
MOL001006	poriferasta-7,22E-dien-3beta-ol	CHIT1
MOL001006	poriferasta-7,22E-dien-3beta-ol	HNF4G
MOL001006	poriferasta-7,22E-dien-3beta-ol	MAPK14
MOL001006	poriferasta-7,22E-dien-3beta-ol	ESR2
MOL001006	poriferasta-7,22E-dien-3beta-ol	BHMT
MOL001006	poriferasta-7,22E-dien-3beta-ol	RFK
MOL001006	poriferasta-7,22E-dien-3beta-ol	BIRC7
MOL001006	poriferasta-7,22E-dien-3beta-ol	HDAC8
MOL001006	poriferasta-7,22E-dien-3beta-ol	PCTP
MOL001006	poriferasta-7,22E-dien-3beta-ol	AKR1C2
MOL001006	poriferasta-7,22E-dien-3beta-ol	ITGAL
MOL001006	poriferasta-7,22E-dien-3beta-ol	STS
MOL001006	poriferasta-7,22E-dien-3beta-ol	APOA2
MOL001006	poriferasta-7,22E-dien-3beta-ol	BMP2
MOL001006	poriferasta-7,22E-dien-3beta-ol	MAOB
MOL001006	poriferasta-7,22E-dien-3beta-ol	RORA
MOL001006	poriferasta-7,22E-dien-3beta-ol	CASP7
MOL001006	poriferasta-7,22E-dien-3beta-ol	CA2
MOL001006	poriferasta-7,22E-dien-3beta-ol	ALB
MOL001006	poriferasta-7,22E-dien-3beta-ol	MMP13
MOL001006	poriferasta-7,22E-dien-3beta-ol	KIF11
MOL001006	poriferasta-7,22E-dien-3beta-ol	TTR
MOL001006	poriferasta-7,22E-dien-3beta-ol	GC
MOL001006	poriferasta-7,22E-dien-3beta-ol	MAPK1
MOL001006	poriferasta-7,22E-dien-3beta-ol	AR
MOL001006	poriferasta-7,22E-dien-3beta-ol	ESR1
MOL001006	poriferasta-7,22E-dien-3beta-ol	NR3C2
MOL001006	poriferasta-7,22E-dien-3beta-ol	CCNA2
MOL001006	poriferasta-7,22E-dien-3beta-ol	PGR
MOL001006	poriferasta-7,22E-dien-3beta-ol	CALM1
MOL001006	poriferasta-7,22E-dien-3beta-ol	HSD11B1
MOL001006	poriferasta-7,22E-dien-3beta-ol	NR1H4
MOL001006	poriferasta-7,22E-dien-3beta-ol	PDE4B
MOL001006	poriferasta-7,22E-dien-3beta-ol	ADAM17
MOL001006	poriferasta-7,22E-dien-3beta-ol	SRC
MOL001006	poriferasta-7,22E-dien-3beta-ol	AKR1B1
MOL001006	poriferasta-7,22E-dien-3beta-ol	PPARG
MOL001006	poriferasta-7,22E-dien-3beta-ol	PNMT
MOL001006	poriferasta-7,22E-dien-3beta-ol	EGFR
MOL001006	poriferasta-7,22E-dien-3beta-ol	CES1
MOL001006	poriferasta-7,22E-dien-3beta-ol	WAS
MOL001006	poriferasta-7,22E-dien-3beta-ol	MAPK8
MOL001006	poriferasta-7,22E-dien-3beta-ol	NQO1
MOL001006	poriferasta-7,22E-dien-3beta-ol	F10
MOL001006	poriferasta-7,22E-dien-3beta-ol	ANXA5
MOL001006	poriferasta-7,22E-dien-3beta-ol	F2
MOL001006	poriferasta-7,22E-dien-3beta-ol	PTPN11
MOL001006	poriferasta-7,22E-dien-3beta-ol	TGFBR1
MOL001006	poriferasta-7,22E-dien-3beta-ol	BRAF
MOL001006	poriferasta-7,22E-dien-3beta-ol	SHBG
MOL001006	poriferasta-7,22E-dien-3beta-ol	DHFR
MOL001006	poriferasta-7,22E-dien-3beta-ol	AKR1C3
MOL001006	poriferasta-7,22E-dien-3beta-ol	NR1H2
MOL001006	poriferasta-7,22E-dien-3beta-ol	MAPK10
MOL001006	poriferasta-7,22E-dien-3beta-ol	HSD17B11
MOL001006	poriferasta-7,22E-dien-3beta-ol	PDPK1
MOL001006	poriferasta-7,22E-dien-3beta-ol	DHODH
MOL001006	poriferasta-7,22E-dien-3beta-ol	MDM2
MOL001006	poriferasta-7,22E-dien-3beta-ol	FABP6
MOL001006	poriferasta-7,22E-dien-3beta-ol	ADH1B
MOL001006	poriferasta-7,22E-dien-3beta-ol	NR1H3
MOL001006	poriferasta-7,22E-dien-3beta-ol	NOS3
MOL001006	poriferasta-7,22E-dien-3beta-ol	CASP3
MOL001006	poriferasta-7,22E-dien-3beta-ol	FNTA
MOL001006	poriferasta-7,22E-dien-3beta-ol	ADH5
MOL001006	poriferasta-7,22E-dien-3beta-ol	GSTP1
MOL001006	poriferasta-7,22E-dien-3beta-ol	RXRA
MOL001006	poriferasta-7,22E-dien-3beta-ol	DPP4
MOL001006	poriferasta-7,22E-dien-3beta-ol	EPHB4
MOL001006	poriferasta-7,22E-dien-3beta-ol	LCK
MOL001006	poriferasta-7,22E-dien-3beta-ol	RBP4
MOL001006	poriferasta-7,22E-dien-3beta-ol	NR1I3
MOL001006	poriferasta-7,22E-dien-3beta-ol	ERBB4
MOL001006	poriferasta-7,22E-dien-3beta-ol	PDE4D
MOL001006	poriferasta-7,22E-dien-3beta-ol	TYMS
MOL001006	poriferasta-7,22E-dien-3beta-ol	EPHX2
MOL001006	poriferasta-7,22E-dien-3beta-ol	REN
MOL001006	poriferasta-7,22E-dien-3beta-ol	DUSP6
MOL001006	poriferasta-7,22E-dien-3beta-ol	CHEK1
MOL001006	poriferasta-7,22E-dien-3beta-ol	FABP7
MOL001006	poriferasta-7,22E-dien-3beta-ol	CYP2C8
MOL001006	poriferasta-7,22E-dien-3beta-ol	PDE3B
MOL001006	poriferasta-7,22E-dien-3beta-ol	SYK
MOL001006	poriferasta-7,22E-dien-3beta-ol	HSP90AA1
MOL001006	poriferasta-7,22E-dien-3beta-ol	BCHE
MOL001006	poriferasta-7,22E-dien-3beta-ol	PIK3CG
MOL001006	poriferasta-7,22E-dien-3beta-ol	PDE5A
MOL001006	poriferasta-7,22E-dien-3beta-ol	PPARA
MOL001006	poriferasta-7,22E-dien-3beta-ol	PTPN1
MOL001006	poriferasta-7,22E-dien-3beta-ol	JAK3
MOL001006	poriferasta-7,22E-dien-3beta-ol	PAK5
MOL001006	poriferasta-7,22E-dien-3beta-ol	CA1
MOL001006	poriferasta-7,22E-dien-3beta-ol	F7
MOL001006	poriferasta-7,22E-dien-3beta-ol	MMP8
MOL001006	poriferasta-7,22E-dien-3beta-ol	MMP2
MOL001006	poriferasta-7,22E-dien-3beta-ol	CTNNA1
MOL001006	poriferasta-7,22E-dien-3beta-ol	MMP12
MOL001006	poriferasta-7,22E-dien-3beta-ol	CFD
MOL001006	poriferasta-7,22E-dien-3beta-ol	FABP3
MOL001006	poriferasta-7,22E-dien-3beta-ol	PDK2
MOL001006	poriferasta-7,22E-dien-3beta-ol	FABP5
MOL001006	poriferasta-7,22E-dien-3beta-ol	PGF
MOL001006	poriferasta-7,22E-dien-3beta-ol	NR1I2
MOL001006	poriferasta-7,22E-dien-3beta-ol	CDK6
MOL001006	poriferasta-7,22E-dien-3beta-ol	CBR1
MOL001006	poriferasta-7,22E-dien-3beta-ol	MAP2K1
MOL001006	poriferasta-7,22E-dien-3beta-ol	RARA
MOL001006	poriferasta-7,22E-dien-3beta-ol	SULT1E1
MOL001006	poriferasta-7,22E-dien-3beta-ol	RARB
MOL001006	poriferasta-7,22E-dien-3beta-ol	FKBP1A
MOL001006	poriferasta-7,22E-dien-3beta-ol	SERPINA1
MOL001006	poriferasta-7,22E-dien-3beta-ol	ZAP70
MOL001006	poriferasta-7,22E-dien-3beta-ol	RARG
MOL001006	poriferasta-7,22E-dien-3beta-ol	PRKCQ
MOL001006	poriferasta-7,22E-dien-3beta-ol	MMP3
MOL001006	poriferasta-7,22E-dien-3beta-ol	SORD
MOL001006	poriferasta-7,22E-dien-3beta-ol	ELANE
MOL001006	poriferasta-7,22E-dien-3beta-ol	NQO2
MOL001006	poriferasta-7,22E-dien-3beta-ol	NR3C1
MOL001006	poriferasta-7,22E-dien-3beta-ol	GLO1
MOL001006	poriferasta-7,22E-dien-3beta-ol	IL2
MOL001006	poriferasta-7,22E-dien-3beta-ol	CYP2C9
MOL001006	poriferasta-7,22E-dien-3beta-ol	VDR
MOL001006	poriferasta-7,22E-dien-3beta-ol	LCN2
MOL001006	poriferasta-7,22E-dien-3beta-ol	CSK
MOL001006	poriferasta-7,22E-dien-3beta-ol	ALDH2
MOL001006	poriferasta-7,22E-dien-3beta-ol	CCNT1
MOL001006	poriferasta-7,22E-dien-3beta-ol	RXRB
MOL001006	poriferasta-7,22E-dien-3beta-ol	HMGCR
MOL001006	poriferasta-7,22E-dien-3beta-ol	S100A9
MOL001006	poriferasta-7,22E-dien-3beta-ol	AKT2
MOL001006	poriferasta-7,22E-dien-3beta-ol	FGFR1
MOL001006	poriferasta-7,22E-dien-3beta-ol	TEK
MOL001006	poriferasta-7,22E-dien-3beta-ol	GRB2
MOL001006	poriferasta-7,22E-dien-3beta-ol	HMOX1
MOL001006	poriferasta-7,22E-dien-3beta-ol	PIK3R1
MOL001006	poriferasta-7,22E-dien-3beta-ol	JAK2
MOL001006	poriferasta-7,22E-dien-3beta-ol	HCK
MOL001006	poriferasta-7,22E-dien-3beta-ol	DCK
MOL001006	poriferasta-7,22E-dien-3beta-ol	DPEP1
MOL001006	poriferasta-7,22E-dien-3beta-ol	KIT
MOL001006	poriferasta-7,22E-dien-3beta-ol	TGM3
MOL001006	poriferasta-7,22E-dien-3beta-ol	CTSB
MOL001006	poriferasta-7,22E-dien-3beta-ol	CMA1
MOL001006	poriferasta-7,22E-dien-3beta-ol	ACADM
MOL001006	poriferasta-7,22E-dien-3beta-ol	CD1A
MOL001006	poriferasta-7,22E-dien-3beta-ol	CTSS
MOL001006	poriferasta-7,22E-dien-3beta-ol	MME
MOL001006	poriferasta-7,22E-dien-3beta-ol	AMD1
MOL001006	poriferasta-7,22E-dien-3beta-ol	TGFB2
MOL001006	poriferasta-7,22E-dien-3beta-ol	CTSK
MOL001006	poriferasta-7,22E-dien-3beta-ol	LTA4H
MOL001006	poriferasta-7,22E-dien-3beta-ol	FKBP1B
MOL001006	poriferasta-7,22E-dien-3beta-ol	GCK
MOL001006	poriferasta-7,22E-dien-3beta-ol	PROCR
MOL001006	poriferasta-7,22E-dien-3beta-ol	CASP1
MOL001006	poriferasta-7,22E-dien-3beta-ol	OAT
MOL001006	poriferasta-7,22E-dien-3beta-ol	XIAP
MOL001006	poriferasta-7,22E-dien-3beta-ol	FKBP3
MOL001006	poriferasta-7,22E-dien-3beta-ol	INSR
MOL001006	poriferasta-7,22E-dien-3beta-ol	GART
MOL001006	poriferasta-7,22E-dien-3beta-ol	GSTT2B
MOL001006	poriferasta-7,22E-dien-3beta-ol	MAOA
MOL001454	berberine	SULT2B1
MOL001454	berberine	TRDMT1
MOL001454	berberine	AURKA
MOL001454	berberine	BCAT2
MOL001454	berberine	PAPSS1
MOL001454	berberine	TRAPPC3
MOL001454	berberine	SEC14L2
MOL001454	berberine	ADH1C
MOL001454	berberine	GSR
MOL001454	berberine	OTC
MOL001454	berberine	HPRT1
MOL001454	berberine	ABL1
MOL001454	berberine	IGLV2-8
MOL001454	berberine	EIF4E
MOL001454	berberine	PYGL
MOL001454	berberine	APRT
MOL001454	berberine	GSTA1
MOL001454	berberine	MET
MOL001454	berberine	RAP2A
MOL001454	berberine	THRA
MOL001454	berberine	THRB
MOL001454	berberine	HSPA8
MOL001454	berberine	CYP19A1
MOL001454	berberine	MTHFD1
MOL001454	berberine	HSD17B1
MOL001454	berberine	PLA2G2A
MOL001454	berberine	ABO
MOL001454	berberine	SDS
MOL001454	berberine	FGFR2
MOL001454	berberine	FECH
MOL001454	berberine	CDK2
MOL001454	berberine	HSD11B1
MOL001454	berberine	CRABP2
MOL001454	berberine	SPR
MOL001454	berberine	PCK1
MOL001454	berberine	KDR
MOL001454	berberine	PPP1CC
MOL001454	berberine	MAPKAPK2
MOL001454	berberine	TTPA
MOL001454	berberine	GSK3B
MOL001454	berberine	HNMT
MOL001454	berberine	PPP5C
MOL001454	berberine	MAPK10
MOL001454	berberine	ADK
MOL001454	berberine	ESRRG
MOL001454	berberine	PPIA
MOL001454	berberine	ADAM17
MOL001454	berberine	TAP1
MOL001454	berberine	AKR1C1
MOL001454	berberine	SULT2A1
MOL001454	berberine	BCL2L1
MOL001454	berberine	ITK
MOL001454	berberine	MTAP
MOL001454	berberine	HNF4G
MOL001454	berberine	MAPK14
MOL001454	berberine	GSTA3
MOL001454	berberine	HADH
MOL001454	berberine	KAT2B
MOL001454	berberine	BHMT
MOL001454	berberine	RFK
MOL001454	berberine	DCPS
MOL001454	berberine	BIRC7
MOL001454	berberine	NMNAT1
MOL001454	berberine	GMPR2
MOL001454	berberine	ESR1
MOL001454	berberine	AR
MOL001454	berberine	CA2
MOL001454	berberine	BMP2
MOL001454	berberine	AKR1C2
MOL001454	berberine	STS
MOL001454	berberine	APOA2
MOL001454	berberine	PIM1
MOL001454	berberine	ADAM17
MOL001454	berberine	ALB
MOL001454	berberine	CFD
MOL001454	berberine	CCNA2
MOL001454	berberine	BRAF
MOL001454	berberine	TTR
MOL001454	berberine	RXRA
MOL001454	berberine	NOS3
MOL001454	berberine	SHBG
MOL001454	berberine	F2
MOL001454	berberine	NR3C2
MOL001454	berberine	CASP3
MOL001454	berberine	SRC
MOL001454	berberine	PDE4D
MOL001454	berberine	ANXA5
MOL001454	berberine	PGR
MOL001454	berberine	BACE1
MOL001454	berberine	SORD
MOL001454	berberine	PDE4B
MOL001454	berberine	AKR1B1
MOL001454	berberine	DUSP6
MOL001454	berberine	DPP4
MOL001454	berberine	MMP12
MOL001454	berberine	MMP13
MOL001454	berberine	PTPN1
MOL001454	berberine	PDPK1
MOL001454	berberine	CHEK1
MOL001454	berberine	F10
MOL001454	berberine	PDE3B
MOL001454	berberine	GC
MOL001454	berberine	AKR1C3
[truncated: 3,137 more rows]

## Sheet: SwissTargetPrediction
Mol ID	Molecule Name	Gene Name
MOL000098	quercetin	TERT
MOL000098	quercetin	CA12
MOL000098	quercetin	EGFR
MOL000098	quercetin	F2
MOL000098	quercetin	PLA2G1B
MOL000098	quercetin	APP
MOL000098	quercetin	PYGL
MOL000098	quercetin	IGF1R
MOL000098	quercetin	ABCB1
MOL000098	quercetin	MMP2
MOL000098	quercetin	MMP3
MOL000098	quercetin	MET
MOL000098	quercetin	PARP1
MOL000098	quercetin	CYP19A1
MOL000098	quercetin	AKR1A1
MOL000098	quercetin	CCNB1
MOL000098	quercetin	MMP9
MOL000098	quercetin	ACHE
MOL000098	quercetin	CXCR1
MOL000098	quercetin	AKT1
MOL000098	quercetin	MMP13
MOL000098	quercetin	PIK3CG
MOL000098	quercetin	GSK3B
MOL000098	quercetin	DAPK1
MOL000098	quercetin	PTK2
MOL000098	quercetin	ESR2
MOL000098	quercetin	PTPRS
MOL000098	quercetin	CAMK2B
MOL000098	quercetin	KDR
MOL000098	quercetin	MAOA
MOL000098	quercetin	CA4
MOL000098	quercetin	AVPR2
MOL000098	quercetin	AKR1B10
MOL000098	quercetin	CCNB2
MOL000098	quercetin	TNKS
MOL000098	quercetin	CA2
MOL000098	quercetin	TTR
MOL000098	quercetin	ARG1
MOL000098	quercetin	MPO
MOL000098	quercetin	INSR
MOL000098	quercetin	CDK1
MOL000098	quercetin	CA3
MOL000098	quercetin	ALOX5
MOL000098	quercetin	MAPT
MOL000098	quercetin	PIM1
MOL000098	quercetin	TOP1
MOL000098	quercetin	TOP2A
MOL000098	quercetin	ESRRA
MOL000098	quercetin	SRC
MOL000098	quercetin	HSD17B1
MOL000098	quercetin	TYR
MOL000098	quercetin	AKR1B1
MOL000098	quercetin	ALOX15
MOL000098	quercetin	ALOX12
MOL000098	quercetin	DRD4
MOL000098	quercetin	CDK2
MOL000098	quercetin	APEX1
MOL000098	quercetin	PIK3R1
MOL000098	quercetin	CD38
MOL000098	quercetin	ADORA2A
MOL000098	quercetin	MPG
MOL000098	quercetin	AXL
MOL000098	quercetin	ADORA1
MOL000098	quercetin	ABCC1
MOL000098	quercetin	AHR
MOL000098	quercetin	FLT3
MOL000098	quercetin	HSD17B2
MOL000098	quercetin	MMP12
MOL000098	quercetin	AKR1C3
MOL000098	quercetin	CA7
MOL000098	quercetin	SYK
MOL000098	quercetin	XDH
MOL000098	quercetin	NEK2
MOL000098	quercetin	PLK1
MOL000098	quercetin	BACE1
MOL000098	quercetin	CSNK2A1
MOL000098	quercetin	CDK6
MOL000098	quercetin	CDK5
MOL000098	quercetin	GLO1
MOL000098	quercetin	AKR1C1
MOL000098	quercetin	CDK5R1
MOL000098	quercetin	MYLK
MOL000098	quercetin	CYP1B1
MOL000098	quercetin	CA9
MOL000098	quercetin	AURKB
MOL000098	quercetin	TNKS2
MOL000098	quercetin	NOX4
MOL000098	quercetin	ALK
MOL000098	quercetin	ABCG2
MOL000098	quercetin	KDM4E
MOL000098	quercetin	NUAK1
MOL000098	quercetin	CA1
MOL000098	quercetin	AKR1C4
MOL000098	quercetin	CA6
MOL000098	quercetin	CA5A
MOL000098	quercetin	AKR1C2
MOL000098	quercetin	PKN1
MOL000098	quercetin	CA13
MOL000098	quercetin	CCNB3
MOL000098	quercetin	SLC22A12
MOL000098	quercetin	GPR35
MOL000098	quercetin	NEK6
MOL000098	quercetin	CA14
MOL000785	palmatine	MMP3
MOL000785	palmatine	MET
MOL000785	palmatine	MMP9
MOL000785	palmatine	ACHE
MOL000785	palmatine	PIK3CG
MOL000785	palmatine	PIM1
MOL000785	palmatine	HSD17B1
MOL000785	palmatine	DRD4
MOL000785	palmatine	CDK2
MOL000785	palmatine	HSD17B2
MOL000785	palmatine	PLK1
MOL000785	palmatine	CYP1B1
MOL000785	palmatine	AURKB
MOL000785	palmatine	ABCG2
MOL000785	palmatine	TEK
MOL000785	palmatine	TRPC6
MOL000785	palmatine	SCD
MOL000785	palmatine	MMP1
MOL000785	palmatine	ERBB2
MOL000785	palmatine	NTRK1
MOL000785	palmatine	ALDH2
MOL000785	palmatine	CSF1R
MOL000785	palmatine	CCND1
MOL000785	palmatine	GCK
MOL000785	palmatine	STAT3
MOL000785	palmatine	PIK3CB
MOL000785	palmatine	MTOR
MOL000785	palmatine	SLC1A3
MOL000785	palmatine	NAMPT
MOL000785	palmatine	MAPK8
MOL000785	palmatine	CDK8
MOL000785	palmatine	RAC1
MOL000785	palmatine	GRM1
MOL000785	palmatine	LRRK2
MOL000785	palmatine	SIRT2
MOL000785	palmatine	TRPV1
MOL000785	palmatine	KDM5B
MOL000785	palmatine	PIK3CD
MOL000785	palmatine	FLT4
MOL000785	palmatine	LCK
MOL000785	palmatine	ITK
MOL000785	palmatine	PLK2
MOL000785	palmatine	IKBKB
MOL000785	palmatine	AURKA
MOL000785	palmatine	ROCK2
MOL000785	palmatine	DHFR
MOL000785	palmatine	PGK1
MOL000785	palmatine	CFD
MOL000785	palmatine	RAF1
MOL000785	palmatine	CYP1A1
MOL000785	palmatine	BCHE
MOL000785	palmatine	LYN
MOL000785	palmatine	RET
MOL000785	palmatine	PDGFRB
MOL000785	palmatine	CYP2D6
MOL000785	palmatine	KIT
MOL000785	palmatine	CHRM1
MOL000785	palmatine	CDK4
MOL000785	palmatine	F3
MOL000785	palmatine	PRF1
MOL000785	palmatine	HPGD
MOL000785	palmatine	NQO1
MOL000785	palmatine	NQO2
MOL000785	palmatine	ADRA2B
MOL000785	palmatine	ADRA2C
MOL000785	palmatine	CYP11B2
MOL000785	palmatine	CCNA2
MOL000785	palmatine	TBXAS1
MOL000785	palmatine	CCNC
MOL000785	palmatine	HSD11B1
MOL000785	palmatine	CDC25B
MOL000785	palmatine	TTK
MOL000785	palmatine	EPHX2
MOL000785	palmatine	GRM5
MOL000785	palmatine	HTR2B
MOL000785	palmatine	HTR3A
MOL000785	palmatine	MAPKAPK2
MOL000785	palmatine	CLK1
MOL000785	palmatine	MAPK10
MOL000785	palmatine	CDC42
MOL000785	palmatine	PPIA
MOL000785	palmatine	CCNA1
MOL000785	palmatine	MDM2
MOL000785	palmatine	MAP2K1
MOL000785	palmatine	MST1R
MOL000785	palmatine	DYRK1A
MOL000785	palmatine	RPS6KA2
MOL000785	palmatine	PFKFB3
MOL000785	palmatine	DYRK2
MOL000785	palmatine	MCHR1
MOL000785	palmatine	SIGMAR1
MOL000785	palmatine	PLK3
MOL000785	palmatine	CLK4
MOL000785	palmatine	SAE1
MOL000785	palmatine	UBA2
MOL000785	palmatine	PTGER2
MOL000785	palmatine	HCRTR2
MOL000785	palmatine	FPR2
MOL000785	palmatine	CSNK1D
MOL000785	palmatine	EPHB4
MOL000785	palmatine	NAAA
MOL000785	palmatine	MARK1
MOL000449	Stigmasterol	ACHE
MOL000449	Stigmasterol	BCHE
MOL000449	Stigmasterol	TBXAS1
MOL000449	Stigmasterol	HSD11B1
MOL000449	Stigmasterol	PTGER2
MOL000449	Stigmasterol	CYP19A1
MOL000449	Stigmasterol	ESR2
MOL000449	Stigmasterol	ESR1
MOL000449	Stigmasterol	NR3C1
MOL000449	Stigmasterol	CYP17A1
MOL000449	Stigmasterol	AR
MOL000449	Stigmasterol	VDR
MOL000449	Stigmasterol	SLC6A4
MOL000449	Stigmasterol	NOS2
MOL000449	Stigmasterol	CES2
MOL000449	Stigmasterol	HMGCR
MOL000449	Stigmasterol	CHRM2
MOL000449	Stigmasterol	SERPINA6
MOL000449	Stigmasterol	G6PD
MOL000449	Stigmasterol	PTPN1
MOL000449	Stigmasterol	GLRA1
MOL000449	Stigmasterol	SLC6A2
MOL000449	Stigmasterol	CDC25A
MOL000449	Stigmasterol	CYP2C19
MOL000449	Stigmasterol	RORA
MOL000449	Stigmasterol	RORC
MOL000449	Stigmasterol	NR1H2
MOL000449	Stigmasterol	HSD11B2
MOL000449	Stigmasterol	PPARD
MOL000449	Stigmasterol	SREBF2
MOL000449	Stigmasterol	NR1H3
MOL000449	Stigmasterol	SQLE
MOL000449	Stigmasterol	NR1I3
MOL000449	Stigmasterol	CYP51A1
MOL000449	Stigmasterol	DHCR7
MOL000449	Stigmasterol	NPC1L1
MOL000449	Stigmasterol	PTGER1
MOL000449	Stigmasterol	SHBG
MOL000449	Stigmasterol	POLB
MOL000449	Stigmasterol	PTPN6
MOL000449	Stigmasterol	GCGR
MOL004355	Spinasterol	ACHE
MOL004355	Spinasterol	BCHE
MOL004355	Spinasterol	HSD11B1
MOL004355	Spinasterol	CYP19A1
MOL004355	Spinasterol	ESR2
MOL004355	Spinasterol	ESR1
MOL004355	Spinasterol	CYP17A1
MOL004355	Spinasterol	AR
MOL004355	Spinasterol	VDR
MOL004355	Spinasterol	SLC6A4
MOL004355	Spinasterol	NOS2
MOL004355	Spinasterol	CES2
MOL004355	Spinasterol	HMGCR
MOL004355	Spinasterol	CHRM2
MOL004355	Spinasterol	SERPINA6
MOL004355	Spinasterol	G6PD
MOL004355	Spinasterol	PTPN1
MOL004355	Spinasterol	GLRA1
MOL004355	Spinasterol	SLC6A2
MOL004355	Spinasterol	CDC25A
MOL004355	Spinasterol	CYP2C19
MOL004355	Spinasterol	RORA
MOL004355	Spinasterol	RORC
MOL004355	Spinasterol	NR1H2
MOL004355	Spinasterol	HSD11B2
MOL004355	Spinasterol	PPARD
MOL004355	Spinasterol	SREBF2
MOL004355	Spinasterol	NR1H3
MOL004355	Spinasterol	SQLE
MOL004355	Spinasterol	NR1I3
MOL004355	Spinasterol	CYP51A1
MOL004355	Spinasterol	DHCR7
MOL004355	Spinasterol	NPC1L1
MOL004355	Spinasterol	SHBG
MOL004355	Spinasterol	POLB
MOL004355	Spinasterol	PTPN6
MOL004355	Spinasterol	SCD
MOL004355	Spinasterol	CDC25B
MOL004355	Spinasterol	PLA2G1B
MOL004355	Spinasterol	AKR1B10
MOL004355	Spinasterol	TOP2A
MOL004355	Spinasterol	BACE1
MOL004355	Spinasterol	FABP1
MOL004355	Spinasterol	MAPK3
MOL004355	Spinasterol	PTGES
MOL004355	Spinasterol	FABP3
MOL004355	Spinasterol	ADORA3
MOL004355	Spinasterol	PTPRF
MOL004355	Spinasterol	FABP4
MOL004355	Spinasterol	UGT2B7
MOL004355	Spinasterol	PTPN2
MOL004355	Spinasterol	CNR1
MOL004355	Spinasterol	ACP1
MOL004355	Spinasterol	ATP12A
MOL004355	Spinasterol	FABP5
MOL004355	Spinasterol	PTPN11
MOL004355	Spinasterol	PDE4D
MOL004355	Spinasterol	PREP
MOL000422	kaempferol	ACHE
MOL000422	kaempferol	CYP19A1
MOL000422	kaempferol	ESR2
MOL000422	kaempferol	ESR1
MOL000422	kaempferol	MMP3
MOL000422	kaempferol	MET
MOL000422	kaempferol	MMP9
MOL000422	kaempferol	PIM1
MOL000422	kaempferol	HSD17B1
MOL000422	kaempferol	DRD4
MOL000422	kaempferol	CDK2
MOL000422	kaempferol	HSD17B2
MOL000422	kaempferol	PLK1
MOL000422	kaempferol	CYP1B1
MOL000422	kaempferol	AURKB
MOL000422	kaempferol	ABCG2
MOL000422	kaempferol	PFKFB3
MOL000422	kaempferol	TERT
MOL000422	kaempferol	CA12
MOL000422	kaempferol	EGFR
MOL000422	kaempferol	F2
MOL000422	kaempferol	PLA2G1B
MOL000422	kaempferol	APP
MOL000422	kaempferol	PYGL
MOL000422	kaempferol	IGF1R
MOL000422	kaempferol	ABCB1
MOL000422	kaempferol	MMP2
MOL000422	kaempferol	PARP1
MOL000422	kaempferol	AKR1A1
MOL000422	kaempferol	CCNB1
MOL000422	kaempferol	CXCR1
MOL000422	kaempferol	AKT1
MOL000422	kaempferol	MMP13
MOL000422	kaempferol	GSK3B
MOL000422	kaempferol	DAPK1
MOL000422	kaempferol	PTK2
MOL000422	kaempferol	PTPRS
MOL000422	kaempferol	CAMK2B
MOL000422	kaempferol	KDR
MOL000422	kaempferol	MAOA
MOL000422	kaempferol	CA4
MOL000422	kaempferol	AVPR2
MOL000422	kaempferol	AKR1B10
MOL000422	kaempferol	CCNB2
MOL000422	kaempferol	TNKS
MOL000422	kaempferol	CA2
MOL000422	kaempferol	TTR
MOL000422	kaempferol	ARG1
MOL000422	kaempferol	MPO
MOL000422	kaempferol	CDK1
MOL000422	kaempferol	CA3
MOL000422	kaempferol	ALOX5
MOL000422	kaempferol	MAPT
MOL000422	kaempferol	TOP1
MOL000422	kaempferol	ESRRA
MOL000422	kaempferol	SRC
MOL000422	kaempferol	TYR
MOL000422	kaempferol	AKR1B1
MOL000422	kaempferol	ALOX15
MOL000422	kaempferol	ALOX12
MOL000422	kaempferol	PIK3R1
MOL000422	kaempferol	CD38
MOL000422	kaempferol	ADORA2A
MOL000422	kaempferol	MPG
MOL000422	kaempferol	AXL
MOL000422	kaempferol	ADORA1
MOL000422	kaempferol	ABCC1
MOL000422	kaempferol	AHR
MOL000422	kaempferol	FLT3
MOL000422	kaempferol	MMP12
MOL000422	kaempferol	AKR1C3
MOL000422	kaempferol	CA7
MOL000422	kaempferol	SYK
MOL000422	kaempferol	XDH
MOL000422	kaempferol	NEK2
MOL000422	kaempferol	BACE1
MOL000422	kaempferol	CSNK2A1
MOL000422	kaempferol	CDK6
MOL000422	kaempferol	CDK5
MOL000422	kaempferol	GLO1
MOL000422	kaempferol	AKR1C1
MOL000422	kaempferol	CDK5R1
MOL000422	kaempferol	CA9
MOL000422	kaempferol	TNKS2
MOL000422	kaempferol	NOX4
MOL000422	kaempferol	ALK
MOL000422	kaempferol	NUAK1
MOL000422	kaempferol	CA1
MOL000422	kaempferol	AKR1C4
MOL000422	kaempferol	CA6
MOL000422	kaempferol	CA5A
MOL000422	kaempferol	AKR1C2
MOL000422	kaempferol	PKN1
MOL000422	kaempferol	CA13
MOL000422	kaempferol	CCNB3
MOL000422	kaempferol	SLC22A12
MOL000422	kaempferol	GPR35
MOL000422	kaempferol	NEK6
MOL000422	kaempferol	CA14
MOL000422	kaempferol	PTGS2
MOL000422	kaempferol	CFTR
MOL000422	kaempferol	GRK6
MOL000358	beta-sitosterol	ACHE
MOL000358	beta-sitosterol	CYP19A1
MOL000358	beta-sitosterol	ESR2
MOL000358	beta-sitosterol	ESR1
MOL000358	beta-sitosterol	BCHE
MOL000358	beta-sitosterol	HSD11B1
MOL000358	beta-sitosterol	PTGER2
MOL000358	beta-sitosterol	NR3C1
MOL000358	beta-sitosterol	CYP17A1
MOL000358	beta-sitosterol	AR
MOL000358	beta-sitosterol	VDR
MOL000358	beta-sitosterol	SLC6A4
MOL000358	beta-sitosterol	NOS2
MOL000358	beta-sitosterol	CES2
MOL000358	beta-sitosterol	HMGCR
MOL000358	beta-sitosterol	CHRM2
MOL000358	beta-sitosterol	SERPINA6
MOL000358	beta-sitosterol	G6PD
MOL000358	beta-sitosterol	PTPN1
MOL000358	beta-sitosterol	GLRA1
MOL000358	beta-sitosterol	SLC6A2
MOL000358	beta-sitosterol	CDC25A
MOL000358	beta-sitosterol	CYP2C19
MOL000358	beta-sitosterol	RORA
MOL000358	beta-sitosterol	RORC
MOL000358	beta-sitosterol	NR1H2
MOL000358	beta-sitosterol	HSD11B2
MOL000358	beta-sitosterol	PPARD
MOL000358	beta-sitosterol	SREBF2
MOL000358	beta-sitosterol	NR1H3
MOL000358	beta-sitosterol	SQLE
MOL000358	beta-sitosterol	NR1I3
MOL000358	beta-sitosterol	CYP51A1
MOL000358	beta-sitosterol	DHCR7
MOL000358	beta-sitosterol	NPC1L1
MOL000358	beta-sitosterol	PTGER1
MOL000358	beta-sitosterol	SHBG
MOL000358	beta-sitosterol	POLB
MOL000358	beta-sitosterol	PTPN6
MOL000358	beta-sitosterol	CDC25B
MOL000358	beta-sitosterol	SHH
MOL000358	beta-sitosterol	DRD2
MOL000358	beta-sitosterol	UGT2B7
MOL000358	beta-sitosterol	FDFT1
MOL002776	Baicalin	ACHE
MOL002776	Baicalin	EGFR
MOL002776	Baicalin	AKR1B1
MOL002776	Baicalin	ADORA1
MOL002776	Baicalin	XDH
MOL002776	Baicalin	NOX4
MOL002776	Baicalin	ALDH2
MOL002776	Baicalin	NQO2
MOL002776	Baicalin	ADRA2C
MOL002776	Baicalin	TNF
MOL002776	Baicalin	IL2
MOL002776	Baicalin	ADRA2A
MOL002776	Baicalin	RPS6KA3
MOL002776	Baicalin	NMUR2
MOL002714	baicalein	ACHE
MOL002714	baicalein	EGFR
MOL002714	baicalein	AKR1B1
MOL002714	baicalein	ADORA1
MOL002714	baicalein	XDH
MOL002714	baicalein	NOX4
MOL002714	baicalein	CYP19A1
MOL002714	baicalein	ESR2
MOL002714	baicalein	ESR1
MOL002714	baicalein	BCHE
MOL002714	baicalein	AR
MOL002714	baicalein	NOS2
MOL002714	baicalein	PTPN1
MOL002714	baicalein	MET
MOL002714	baicalein	MMP9
MOL002714	baicalein	PIM1
MOL002714	baicalein	HSD17B1
MOL002714	baicalein	CDK2
MOL002714	baicalein	HSD17B2
MOL002714	baicalein	PLK1
MOL002714	baicalein	CYP1B1
MOL002714	baicalein	AURKB
MOL002714	baicalein	ABCG2
MOL002714	baicalein	PFKFB3
MOL002714	baicalein	TERT
MOL002714	baicalein	CA12
MOL002714	baicalein	APP
MOL002714	baicalein	IGF1R
MOL002714	baicalein	ABCB1
MOL002714	baicalein	MMP2
MOL002714	baicalein	PARP1
MOL002714	baicalein	CCNB1
MOL002714	baicalein	GSK3B
MOL002714	baicalein	PTPRS
MOL002714	baicalein	KDR
MOL002714	baicalein	MAOA
MOL002714	baicalein	CA4
MOL002714	baicalein	AKR1B10
MOL002714	baicalein	CCNB2
MOL002714	baicalein	TNKS
MOL002714	baicalein	CA2
MOL002714	baicalein	TTR
MOL002714	baicalein	ARG1
MOL002714	baicalein	CDK1
MOL002714	baicalein	ALOX5
MOL002714	baicalein	MAPT
MOL002714	baicalein	TOP1
MOL002714	baicalein	ESRRA
MOL002714	baicalein	SRC
MOL002714	baicalein	TYR
MOL002714	baicalein	ALOX15
MOL002714	baicalein	ALOX12
MOL002714	baicalein	CD38
MOL002714	baicalein	ADORA2A
MOL002714	baicalein	AXL
MOL002714	baicalein	ABCC1
MOL002714	baicalein	AHR
MOL002714	baicalein	FLT3
MOL002714	baicalein	MMP12
MOL002714	baicalein	CA7
MOL002714	baicalein	SYK
MOL002714	baicalein	BACE1
MOL002714	baicalein	CSNK2A1
MOL002714	baicalein	CDK6
MOL002714	baicalein	CDK5
MOL002714	baicalein	GLO1
MOL002714	baicalein	CDK5R1
MOL002714	baicalein	CA9
MOL002714	baicalein	TNKS2
MOL002714	baicalein	ALK
MOL002714	baicalein	CA1
MOL002714	baicalein	CA6
MOL002714	baicalein	CCNB3
MOL002714	baicalein	SLC22A12
MOL002714	baicalein	GPR35
MOL002714	baicalein	PTGS2
MOL002714	baicalein	CFTR
MOL002714	baicalein	GRK6
MOL002714	baicalein	PIK3CG
MOL002714	baicalein	LCK
MOL002714	baicalein	IKBKB
MOL002714	baicalein	CYP1A1
MOL002714	baicalein	KIT
MOL002714	baicalein	INSR
MOL002714	baicalein	TOP2A
MOL002714	baicalein	APEX1
MOL002714	baicalein	MYLK
MOL002714	baicalein	KDM4E
MOL002714	baicalein	PLA2G2A
MOL002714	baicalein	MAPK3
MOL002714	baicalein	NAE1
MOL002714	baicalein	NTRK2
MOL002714	baicalein	SIRT1
MOL002714	baicalein	FYN
MOL002714	baicalein	ADORA3
MOL002714	baicalein	ST6GAL1
MOL002714	baicalein	CBR1
MOL002714	baicalein	TACR2
MOL002714	baicalein	OPRD1
MOL002714	baicalein	PLA2G4A
MOL002714	baicalein	PRKDC
MOL002643	delta 7-stigmastenol	ACHE
MOL002643	delta 7-stigmastenol	CYP19A1
MOL002643	delta 7-stigmastenol	ESR2
MOL002643	delta 7-stigmastenol	ESR1
MOL002643	delta 7-stigmastenol	BCHE
MOL002643	delta 7-stigmastenol	AR
MOL002643	delta 7-stigmastenol	NOS2
MOL002643	delta 7-stigmastenol	PTPN1
MOL002643	delta 7-stigmastenol	AKR1B10
MOL002643	delta 7-stigmastenol	BACE1
MOL002643	delta 7-stigmastenol	TOP2A
MOL002643	delta 7-stigmastenol	MAPK3
MOL002643	delta 7-stigmastenol	ADORA3
MOL002643	delta 7-stigmastenol	HSD11B1
MOL002643	delta 7-stigmastenol	CYP17A1
MOL002643	delta 7-stigmastenol	VDR
MOL002643	delta 7-stigmastenol	SLC6A4
MOL002643	delta 7-stigmastenol	CES2
MOL002643	delta 7-stigmastenol	HMGCR
MOL002643	delta 7-stigmastenol	CHRM2
MOL002643	delta 7-stigmastenol	SERPINA6
MOL002643	delta 7-stigmastenol	G6PD
MOL002643	delta 7-stigmastenol	GLRA1
MOL002643	delta 7-stigmastenol	SLC6A2
MOL002643	delta 7-stigmastenol	CDC25A
MOL002643	delta 7-stigmastenol	CYP2C19
MOL002643	delta 7-stigmastenol	RORA
MOL002643	delta 7-stigmastenol	RORC
MOL002643	delta 7-stigmastenol	NR1H2
MOL002643	delta 7-stigmastenol	HSD11B2
MOL002643	delta 7-stigmastenol	PPARD
MOL002643	delta 7-stigmastenol	SREBF2
MOL002643	delta 7-stigmastenol	NR1H3
MOL002643	delta 7-stigmastenol	SQLE
MOL002643	delta 7-stigmastenol	NR1I3
MOL002643	delta 7-stigmastenol	CYP51A1
MOL002643	delta 7-stigmastenol	DHCR7
MOL002643	delta 7-stigmastenol	NPC1L1
MOL002643	delta 7-stigmastenol	SHBG
MOL002643	delta 7-stigmastenol	POLB
MOL002643	delta 7-stigmastenol	PTPN6
MOL002643	delta 7-stigmastenol	CDC25B
MOL002643	delta 7-stigmastenol	PLA2G1B
MOL002643	delta 7-stigmastenol	FABP1
MOL002643	delta 7-stigmastenol	PPARG
MOL002643	delta 7-stigmastenol	PTGES
MOL002643	delta 7-stigmastenol	FABP3
MOL002643	delta 7-stigmastenol	PTPRF
MOL002643	delta 7-stigmastenol	FABP4
MOL002643	delta 7-stigmastenol	CNR1
MOL002643	delta 7-stigmastenol	ACP1
MOL002643	delta 7-stigmastenol	ATP12A
MOL002643	delta 7-stigmastenol	FABP5
MOL002643	delta 7-stigmastenol	PTPN11
MOL002643	delta 7-stigmastenol	PPARA
MOL002643	delta 7-stigmastenol	PREP
MOL000173	wogonin	ACHE
MOL000173	wogonin	CYP19A1
MOL000173	wogonin	ESR2
MOL000173	wogonin	ESR1
MOL000173	wogonin	BCHE
MOL000173	wogonin	AR
MOL000173	wogonin	NOS2
MOL000173	wogonin	BACE1
MOL000173	wogonin	TOP2A
MOL000173	wogonin	ADORA3
MOL000173	wogonin	PLA2G1B
MOL000173	wogonin	EGFR
MOL000173	wogonin	AKR1B1
MOL000173	wogonin	ADORA1
MOL000173	wogonin	XDH
MOL000173	wogonin	NOX4
MOL000173	wogonin	MET
MOL000173	wogonin	MMP9
MOL000173	wogonin	PIM1
MOL000173	wogonin	HSD17B1
MOL000173	wogonin	HSD17B2
MOL000173	wogonin	CYP1B1
MOL000173	wogonin	ABCG2
MOL000173	wogonin	PFKFB3
MOL000173	wogonin	TERT
MOL000173	wogonin	CA12
MOL000173	wogonin	APP
MOL000173	wogonin	ABCB1
MOL000173	wogonin	MMP2
MOL000173	wogonin	CCNB1
MOL000173	wogonin	GSK3B
MOL000173	wogonin	PTPRS
MOL000173	wogonin	CA4
MOL000173	wogonin	CCNB2
MOL000173	wogonin	TNKS
MOL000173	wogonin	CA2
MOL000173	wogonin	TTR
MOL000173	wogonin	ARG1
MOL000173	wogonin	CDK1
MOL000173	wogonin	ALOX5
MOL000173	wogonin	MAPT
MOL000173	wogonin	TOP1
MOL000173	wogonin	SRC
MOL000173	wogonin	ALOX15
MOL000173	wogonin	ALOX12
MOL000173	wogonin	CD38
MOL000173	wogonin	ADORA2A
MOL000173	wogonin	ABCC1
MOL000173	wogonin	FLT3
MOL000173	wogonin	MMP12
MOL000173	wogonin	CA7
MOL000173	wogonin	CDK6
MOL000173	wogonin	CDK5
MOL000173	wogonin	CDK5R1
MOL000173	wogonin	CA9
MOL000173	wogonin	CA1
MOL000173	wogonin	CA6
MOL000173	wogonin	CCNB3
MOL000173	wogonin	SLC22A12
MOL000173	wogonin	GPR35
MOL000173	wogonin	PTGS2
MOL000173	wogonin	GRK6
MOL000173	wogonin	PIK3CG
MOL000173	wogonin	LCK
MOL000173	wogonin	IKBKB
MOL000173	wogonin	CYP1A1
MOL000173	wogonin	KIT
MOL000173	wogonin	INSR
MOL000173	wogonin	APEX1
MOL000173	wogonin	MYLK
MOL000173	wogonin	KDM4E
MOL000173	wogonin	PLA2G2A
MOL000173	wogonin	NAE1
MOL000173	wogonin	NTRK2
MOL000173	wogonin	CBR1
MOL000173	wogonin	OPRD1
MOL000173	wogonin	MMP3
MOL000173	wogonin	DRD4
MOL000173	wogonin	PYGL
MOL000173	wogonin	AKR1A1
MOL000173	wogonin	CXCR1
MOL000173	wogonin	MMP13
MOL000173	wogonin	DAPK1
MOL000173	wogonin	CAMK2B
MOL000173	wogonin	AVPR2
MOL000173	wogonin	MPO
MOL000173	wogonin	CA3
MOL000173	wogonin	PIK3R1
MOL000173	wogonin	MPG
MOL000173	wogonin	AKR1C3
MOL000173	wogonin	AKR1C1
MOL000173	wogonin	AKR1C4
MOL000173	wogonin	CA5A
MOL000173	wogonin	AKR1C2
MOL000173	wogonin	CA13
MOL000173	wogonin	CA14
MOL000173	wogonin	HSP90B1
MOL000173	wogonin	OPRM1
MOL000173	wogonin	PDE5A
MOL000173	wogonin	CYP1A2
MOL000173	wogonin	HSP90AA1
MOL000173	wogonin	ODC1
MOL000173	wogonin	MCL1
MOL012542	β-ecdysterone	CYP19A1
MOL012542	β-ecdysterone	ESR2
MOL012542	β-ecdysterone	ESR1
MOL012542	β-ecdysterone	BCHE
MOL012542	β-ecdysterone	AR
MOL012542	β-ecdysterone	NOS2
MOL012542	β-ecdysterone	BACE1
MOL012542	β-ecdysterone	ADORA3
MOL012542	β-ecdysterone	CCNB1
MOL012542	β-ecdysterone	CCNB2
MOL012542	β-ecdysterone	CDK1
MOL012542	β-ecdysterone	ALOX5
MOL012542	β-ecdysterone	CCNB3
MOL012542	β-ecdysterone	PTPN1
MOL012542	β-ecdysterone	AKR1B10
MOL012542	β-ecdysterone	MAPK3
MOL012542	β-ecdysterone	HSD11B1
MOL012542	β-ecdysterone	CYP17A1
MOL012542	β-ecdysterone	SLC6A4
MOL012542	β-ecdysterone	CES2
MOL012542	β-ecdysterone	SERPINA6
MOL012542	β-ecdysterone	CDC25A
MOL012542	β-ecdysterone	RORA
MOL012542	β-ecdysterone	HSD11B2
MOL012542	β-ecdysterone	CYP51A1
MOL012542	β-ecdysterone	NPC1L1
MOL012542	β-ecdysterone	SHBG
MOL012542	β-ecdysterone	POLB
MOL012542	β-ecdysterone	PPARG
MOL012542	β-ecdysterone	PTGES
MOL012542	β-ecdysterone	PTPN11
MOL012542	β-ecdysterone	CDK2
MOL012542	β-ecdysterone	SYK
MOL012542	β-ecdysterone	TNF
MOL012542	β-ecdysterone	PTGER2
MOL012542	β-ecdysterone	NR3C1
MOL012542	β-ecdysterone	PTGER1
MOL012542	β-ecdysterone	FDFT1
MOL012542	β-ecdysterone	NTRK1
MOL012542	β-ecdysterone	MTOR
MOL012542	β-ecdysterone	SIRT2
MOL012542	β-ecdysterone	CCNA2
MOL012542	β-ecdysterone	SIGMAR1
MOL012542	β-ecdysterone	EDNRA
MOL012542	β-ecdysterone	MAPK1
MOL012542	β-ecdysterone	TKT
MOL012542	β-ecdysterone	SRD5A2
MOL012542	β-ecdysterone	HSD17B3
MOL012542	β-ecdysterone	PIK3CA
MOL012542	β-ecdysterone	PGR
MOL012542	β-ecdysterone	NR3C2
MOL012542	β-ecdysterone	MME
MOL012542	β-ecdysterone	HTR1A
MOL012542	β-ecdysterone	PTPN2
MOL012542	β-ecdysterone	ITGAL
MOL012542	β-ecdysterone	S1PR1
MOL012542	β-ecdysterone	PRKCH
MOL012542	β-ecdysterone	AGTR1
MOL012542	β-ecdysterone	SLC5A2
MOL012542	β-ecdysterone	PTGER4
MOL012542	β-ecdysterone	ACVRL1
MOL012542	β-ecdysterone	PTGFR
MOL012542	β-ecdysterone	PTGER3
MOL012542	β-ecdysterone	SORD
MOL012542	β-ecdysterone	AMPD3
MOL012542	β-ecdysterone	SLC6A3
MOL012542	β-ecdysterone	SLC29A1
MOL012542	β-ecdysterone	FNTA
MOL012542	β-ecdysterone	FNTB
MOL012542	β-ecdysterone	P2RX3
MOL012542	β-ecdysterone	IRAK4
MOL012537	Spinoside A	HSD11B1
MOL012537	Spinoside A	SYK
MOL012537	Spinoside A	PRKCH
MOL012537	Spinoside A	AKR1B1
MOL012537	Spinoside A	AXL
MOL012537	Spinoside A	F2
MOL012537	Spinoside A	AKT1
MOL012537	Spinoside A	STAT3
MOL012537	Spinoside A	PPIA
MOL012537	Spinoside A	EPHB4
MOL012537	Spinoside A	CAPN1
MOL012537	Spinoside A	BCL2
MOL012537	Spinoside A	CASP1
MOL012537	Spinoside A	PRKCE
MOL012537	Spinoside A	F2R
MOL012537	Spinoside A	REN
MOL012537	Spinoside A	ATP1A1
MOL012537	Spinoside A	PRKCG
MOL012537	Spinoside A	PRKCB
MOL012537	Spinoside A	CTSB
MOL012537	Spinoside A	GLI1
MOL012537	Spinoside A	PRKCA
MOL012537	Spinoside A	EDNRB
MOL012537	Spinoside A	CCKBR
MOL012537	Spinoside A	PRKCQ
MOL012537	Spinoside A	PRKCD
MOL012537	Spinoside A	TYRO3
MOL012537	Spinoside A	MERTK
MOL001006	poriferasta-7,22E-dien-3beta-ol	HSD11B1
MOL001006	poriferasta-7,22E-dien-3beta-ol	CYP19A1
MOL001006	poriferasta-7,22E-dien-3beta-ol	ESR2
MOL001006	poriferasta-7,22E-dien-3beta-ol	ESR1
MOL001006	poriferasta-7,22E-dien-3beta-ol	BCHE
MOL001006	poriferasta-7,22E-dien-3beta-ol	AR
MOL001006	poriferasta-7,22E-dien-3beta-ol	NOS2
MOL001006	poriferasta-7,22E-dien-3beta-ol	BACE1
MOL001006	poriferasta-7,22E-dien-3beta-ol	ADORA3
MOL001006	poriferasta-7,22E-dien-3beta-ol	PTPN1
MOL001006	poriferasta-7,22E-dien-3beta-ol	AKR1B10
MOL001006	poriferasta-7,22E-dien-3beta-ol	MAPK3
MOL001006	poriferasta-7,22E-dien-3beta-ol	CYP17A1
MOL001006	poriferasta-7,22E-dien-3beta-ol	SLC6A4
MOL001006	poriferasta-7,22E-dien-3beta-ol	CES2
MOL001006	poriferasta-7,22E-dien-3beta-ol	SERPINA6
MOL001006	poriferasta-7,22E-dien-3beta-ol	CDC25A
MOL001006	poriferasta-7,22E-dien-3beta-ol	RORA
MOL001006	poriferasta-7,22E-dien-3beta-ol	HSD11B2
MOL001006	poriferasta-7,22E-dien-3beta-ol	CYP51A1
MOL001006	poriferasta-7,22E-dien-3beta-ol	NPC1L1
MOL001006	poriferasta-7,22E-dien-3beta-ol	SHBG
MOL001006	poriferasta-7,22E-dien-3beta-ol	POLB
MOL001006	poriferasta-7,22E-dien-3beta-ol	PTGES
MOL001006	poriferasta-7,22E-dien-3beta-ol	PTPN11
MOL001006	poriferasta-7,22E-dien-3beta-ol	PTPN2
MOL001006	poriferasta-7,22E-dien-3beta-ol	ACHE
MOL001006	poriferasta-7,22E-dien-3beta-ol	TOP2A
MOL001006	poriferasta-7,22E-dien-3beta-ol	PLA2G1B
MOL001006	poriferasta-7,22E-dien-3beta-ol	VDR
MOL001006	poriferasta-7,22E-dien-3beta-ol	HMGCR
MOL001006	poriferasta-7,22E-dien-3beta-ol	CHRM2
MOL001006	poriferasta-7,22E-dien-3beta-ol	G6PD
MOL001006	poriferasta-7,22E-dien-3beta-ol	GLRA1
MOL001006	poriferasta-7,22E-dien-3beta-ol	SLC6A2
MOL001006	poriferasta-7,22E-dien-3beta-ol	CYP2C19
MOL001006	poriferasta-7,22E-dien-3beta-ol	RORC
MOL001006	poriferasta-7,22E-dien-3beta-ol	NR1H2
MOL001006	poriferasta-7,22E-dien-3beta-ol	PPARD
MOL001006	poriferasta-7,22E-dien-3beta-ol	SREBF2
MOL001006	poriferasta-7,22E-dien-3beta-ol	NR1H3
MOL001006	poriferasta-7,22E-dien-3beta-ol	SQLE
MOL001006	poriferasta-7,22E-dien-3beta-ol	NR1I3
MOL001006	poriferasta-7,22E-dien-3beta-ol	DHCR7
MOL001006	poriferasta-7,22E-dien-3beta-ol	PTPN6
MOL001006	poriferasta-7,22E-dien-3beta-ol	CDC25B
MOL001006	poriferasta-7,22E-dien-3beta-ol	FABP1
MOL001006	poriferasta-7,22E-dien-3beta-ol	FABP3
MOL001006	poriferasta-7,22E-dien-3beta-ol	PTPRF
MOL001006	poriferasta-7,22E-dien-3beta-ol	FABP4
MOL001006	poriferasta-7,22E-dien-3beta-ol	CNR1
MOL001006	poriferasta-7,22E-dien-3beta-ol	ACP1
MOL001006	poriferasta-7,22E-dien-3beta-ol	ATP12A
MOL001006	poriferasta-7,22E-dien-3beta-ol	FABP5
MOL001006	poriferasta-7,22E-dien-3beta-ol	PREP
MOL001006	poriferasta-7,22E-dien-3beta-ol	UGT2B7
MOL001006	poriferasta-7,22E-dien-3beta-ol	SCD
MOL001006	poriferasta-7,22E-dien-3beta-ol	PDE4D

## Sheet: BATMAN-TCM
Mol ID	Molecule Name	Gene Name
MOL000098	quercetin	NOS2
MOL000098	quercetin	MAPK3
MOL000098	quercetin	POLB
MOL000098	quercetin	PTPN11
MOL000098	quercetin	TOP2A
MOL000098	quercetin	VDR
MOL000098	quercetin	GLRA1
MOL000098	quercetin	CYP2C19
MOL000098	quercetin	NR1H3
MOL000098	quercetin	SCD
MOL000098	quercetin	F2
MOL000098	quercetin	AKT1
MOL000098	quercetin	STAT3
MOL000098	quercetin	BCL2
MOL000098	quercetin	PRKCB
MOL000098	quercetin	PRKCD
MOL000098	quercetin	CDK1
MOL000098	quercetin	TNF
MOL000098	quercetin	MTOR
MOL000098	quercetin	MAPK1
MOL000098	quercetin	HTR1A
MOL000098	quercetin	SLC29A1
MOL000098	quercetin	EGFR
MOL000098	quercetin	MMP9
MOL000098	quercetin	CYP1B1
MOL000098	quercetin	ABCG2
MOL000098	quercetin	TOP1
MOL000098	quercetin	PTGS2
MOL000098	quercetin	INSR
MOL000098	quercetin	CBR1
MOL000098	quercetin	DRD4
MOL000098	quercetin	AKR1C3
MOL000098	quercetin	CYP1A2
MOL000098	quercetin	HSP90AA1
MOL000098	quercetin	ODC1
MOL000098	quercetin	PPARA
MOL000098	quercetin	PARP1
MOL000098	quercetin	MAOA
MOL000098	quercetin	ESRRA
MOL000098	quercetin	TYR
MOL000098	quercetin	AHR
MOL000098	quercetin	SIRT1
MOL000098	quercetin	NQO2
MOL000098	quercetin	ADRA2C
MOL000098	quercetin	ADRA2A
MOL000098	quercetin	DRD2
MOL000098	quercetin	MMP1
MOL000098	quercetin	ERBB2
MOL000098	quercetin	GCK
MOL000098	quercetin	PIK3CB
MOL000098	quercetin	LYN
MOL000098	quercetin	F3
MOL000098	quercetin	ADRA2B
MOL000098	quercetin	HTR2B
MOL000098	quercetin	HTR3A
MOL000098	quercetin	CXCL10
MOL000098	quercetin	NOS3
MOL000098	quercetin	TNFRSF10B
MOL000098	quercetin	CHEK2
MOL000098	quercetin	F9
MOL000098	quercetin	FOS
MOL000098	quercetin	TGFB1
MOL000098	quercetin	NGF
MOL000098	quercetin	IFNG
MOL000098	quercetin	IL1A
MOL000098	quercetin	IL1B
MOL000098	quercetin	BGLAP
MOL000098	quercetin	CSF2
MOL000098	quercetin	TP53
MOL000098	quercetin	IL6
MOL000098	quercetin	ICAM1
MOL000098	quercetin	RB1
MOL000098	quercetin	VIM
MOL000098	quercetin	LGALS1
MOL000098	quercetin	CXCL8
MOL000098	quercetin	SPP1
MOL000098	quercetin	SLC2A1
MOL000098	quercetin	BMP2
MOL000098	quercetin	VEGFA
MOL000098	quercetin	CREB1
MOL000098	quercetin	CEBPB
MOL000098	quercetin	VCAM1
MOL000098	quercetin	NFKB1
MOL000098	quercetin	IL10
MOL000098	quercetin	PTGS1
MOL000098	quercetin	CHRNA5
MOL000098	quercetin	L1CAM
MOL000098	quercetin	CHRNA3
MOL000098	quercetin	CTNNB1
MOL000098	quercetin	BRCA1
MOL000098	quercetin	CDKN1A
MOL000098	quercetin	GRIA1
MOL000098	quercetin	CASP3
MOL000098	quercetin	SLC16A1
MOL000098	quercetin	PRKAA2
MOL000098	quercetin	PTEN
MOL000098	quercetin	HSF1
MOL000098	quercetin	CAV1
MOL000098	quercetin	BAX
MOL000098	quercetin	RUNX2
MOL000098	quercetin	ADIPOQ
MOL000098	quercetin	NFE2L2
MOL000098	quercetin	MAPK14
MOL000098	quercetin	IL17A
MOL000098	quercetin	NRF1
MOL000098	quercetin	NLRP3
MOL000098	quercetin	ACE2
MOL000098	quercetin	MLXIPL
MOL000098	quercetin	SELE
MOL000098	quercetin	HTR3E
MOL000098	quercetin	GABRD
MOL000098	quercetin	KDM1A
MOL000098	quercetin	UGT1A9
MOL000098	quercetin	JAK2
MOL000098	quercetin	NR1I2
MOL000098	quercetin	ABCA1
MOL000098	quercetin	CP
MOL000098	quercetin	TFRC
MOL000098	quercetin	TF
MOL000098	quercetin	FTH1
MOL000098	quercetin	VTN
MOL000098	quercetin	ITGB3
MOL000098	quercetin	CYP2E1
MOL000098	quercetin	EIF2S1
MOL000098	quercetin	PROS1
MOL000098	quercetin	CYP3A4
MOL000098	quercetin	GSTP1
MOL000098	quercetin	GSTM1
MOL000098	quercetin	CSF3
MOL000098	quercetin	HSPA5
MOL000098	quercetin	NCF1
MOL000098	quercetin	GABRA1
MOL000098	quercetin	FOSL1
MOL000098	quercetin	CHRNB2
MOL000098	quercetin	XBP1
MOL000098	quercetin	IGFBP3
MOL000098	quercetin	GABRB1
MOL000098	quercetin	ATF4
MOL000098	quercetin	CXCL2
MOL000098	quercetin	DRD1
MOL000098	quercetin	ERBB3
MOL000098	quercetin	DRD5
MOL000098	quercetin	UGT1A1
MOL000098	quercetin	NFKBIA
MOL000098	quercetin	PTX3
MOL000098	quercetin	GSTM2
MOL000098	quercetin	HTR1D
MOL000098	quercetin	HTR1B
MOL000098	quercetin	HTR2A
MOL000098	quercetin	GABRB3
MOL000098	quercetin	CHRNB4
MOL000098	quercetin	GABRA5
MOL000098	quercetin	UQCRC1
MOL000098	quercetin	GK
MOL000098	quercetin	GABRA3
MOL000098	quercetin	HSPA4
MOL000098	quercetin	DRD3
MOL000098	quercetin	UGT1A3
MOL000098	quercetin	CHRNA7
MOL000098	quercetin	SNCA
MOL000098	quercetin	FEN1
MOL000098	quercetin	CD86
MOL000098	quercetin	STAT1
MOL000098	quercetin	GRIA3
MOL000098	quercetin	CHRNA4
MOL000098	quercetin	GABRB2
MOL000098	quercetin	GRIA4
MOL000098	quercetin	GABRA4
MOL000098	quercetin	KCNJ5
MOL000098	quercetin	SLC11A2
MOL000098	quercetin	SULT1E1
MOL000098	quercetin	MECP2
MOL000098	quercetin	HK2
MOL000098	quercetin	NPEPPS
MOL000098	quercetin	GABRE
MOL000098	quercetin	MUC5AC
MOL000098	quercetin	E2F1
MOL000098	quercetin	CACNA1D
MOL000098	quercetin	CACNB1
MOL000098	quercetin	CHRNB3
MOL000098	quercetin	CACNG1
MOL000098	quercetin	CRYZ
MOL000098	quercetin	CACNA1S
MOL000098	quercetin	CACNA1C
MOL000098	quercetin	PTK2B
MOL000098	quercetin	SLC29A2
MOL000098	quercetin	CHRNA2
MOL000098	quercetin	CHRNA6
MOL000098	quercetin	GABRA6
MOL000098	quercetin	FXN
MOL000098	quercetin	ERN2
MOL000098	quercetin	LPCAT2
MOL000098	quercetin	NEIL2
MOL000098	quercetin	P2RX4
MOL000098	quercetin	NKX3-1
MOL000098	quercetin	VKORC1
MOL000098	quercetin	HDAC8
MOL000098	quercetin	EGLN1
MOL000098	quercetin	CHRNA10
MOL000098	quercetin	RASSF1
MOL000098	quercetin	CHRNA9
MOL000098	quercetin	TBK1
MOL000098	quercetin	LEF1
MOL000098	quercetin	AXIN2
MOL000098	quercetin	CACNG2
MOL000098	quercetin	KCNJ9
MOL000098	quercetin	GABRP
MOL000098	quercetin	HTR3B
MOL000098	quercetin	ESRRB
MOL000098	quercetin	PROC
MOL000098	quercetin	GLRA2
MOL000098	quercetin	HTR2C
MOL000098	quercetin	GGCX
MOL000098	quercetin	ADH7
MOL000098	quercetin	GRIA2
MOL000098	quercetin	GABRA2
MOL000098	quercetin	KCNJ6
MOL000098	quercetin	KCNJ3
MOL000098	quercetin	ESRRG
MOL000098	quercetin	HTR3D
MOL000098	quercetin	VKORC1L1
MOL000098	quercetin	GABRG1
MOL000098	quercetin	GRIN3A
MOL000098	quercetin	HTR3C
MOL000098	quercetin	HVCN1
MOL000098	quercetin	NEIL1
MOL000098	quercetin	GABRG3
MOL000098	quercetin	AHSP
MOL000098	quercetin	SLC23A1
MOL000098	quercetin	GABRQ
MOL000098	quercetin	CHRFAM7A
MOL000098	quercetin	HSP90B2P
MOL000098	quercetin	HBA1;
MOL000098	quercetin	AR
MOL000098	quercetin	ACHE
MOL000098	quercetin	NR1I3
MOL000098	quercetin	PRKCA
MOL000098	quercetin	CCNB1
MOL000098	quercetin	PIK3CA
MOL000098	quercetin	XDH
MOL000098	quercetin	MMP2
MOL000098	quercetin	GSK3B
MOL000098	quercetin	CYP1A1
MOL000098	quercetin	MPO
MOL000098	quercetin	MCL1
MOL000098	quercetin	AURKB
MOL000098	quercetin	IL2
MOL000098	quercetin	CCND1
MOL000098	quercetin	MAPK8
MOL000098	quercetin	RAF1
MOL000098	quercetin	NQO1
MOL000098	quercetin	EGR1
MOL000098	quercetin	APOE
MOL000098	quercetin	PLAU
MOL000098	quercetin	PLAT
MOL000098	quercetin	MYC
MOL000098	quercetin	EGF
MOL000098	quercetin	COL1A1
MOL000098	quercetin	CRP
MOL000098	quercetin	SLPI
MOL000098	quercetin	CAT
MOL000098	quercetin	JUN
MOL000098	quercetin	CTSD
MOL000098	quercetin	THBS1
MOL000098	quercetin	HMOX1
MOL000098	quercetin	CDH1
MOL000098	quercetin	CCL2
MOL000098	quercetin	NDUFV2
MOL000098	quercetin	COMT
MOL000098	quercetin	BDNF
MOL000098	quercetin	PON1
MOL000098	quercetin	CD40LG
MOL000098	quercetin	FASN
MOL000098	quercetin	CASP9
MOL000098	quercetin	RELA
MOL000098	quercetin	CASP8
MOL000098	quercetin	HIF1A
MOL000098	quercetin	CDKN2A
MOL000098	quercetin	TXNIP
MOL000098	quercetin	CD274
MOL000098	quercetin	CLDN5
MOL000098	quercetin	PGP
MOL000098	quercetin	CLDN4
MOL000098	quercetin	CHUK
MOL000098	quercetin	LDLR
MOL000098	quercetin	HSPB1
MOL000098	quercetin	SERPINE1
MOL000098	quercetin	CRH
MOL000098	quercetin	HNRNPA1
MOL000098	quercetin	TXN
MOL000098	quercetin	CYP2C8
MOL000098	quercetin	IRF1
MOL000098	quercetin	SLC2A4
MOL000098	quercetin	POR
MOL000098	quercetin	ELK1
MOL000098	quercetin	MRC1
MOL000098	quercetin	CDKN2A
MOL000098	quercetin	CPT1A
MOL000098	quercetin	TJP1
MOL000098	quercetin	BCL2L1
MOL000098	quercetin	PRKAA1
MOL000098	quercetin	E2F2
MOL000098	quercetin	USP10
MOL000098	quercetin	LPCAT1
MOL000098	quercetin	MAP3K5
MOL000098	quercetin	GABRR3
MOL000098	quercetin	AXIN1
MOL000098	quercetin	GAA
MOL000098	quercetin	KHK
MOL000098	quercetin	CRTC1
MOL000098	quercetin	DNAJC5
MOL000785	palmatine	THBS1
MOL000785	palmatine	PTGS2
MOL000785	palmatine	HTR2B
MOL000785	palmatine	PTGS1
MOL000785	palmatine	CYP2E1
MOL000785	palmatine	CYP3A4
MOL000785	palmatine	DRD5
MOL000785	palmatine	HTR2A
MOL000785	palmatine	CACNA1D
MOL000785	palmatine	CACNB1
MOL000785	palmatine	CACNA1S
MOL000785	palmatine	CACNA1C
MOL000785	palmatine	HTR2C
MOL000785	palmatine	PDE4D
MOL000785	palmatine	PIK3CG
MOL000785	palmatine	PDE5A
MOL000785	palmatine	DHFR
MOL000785	palmatine	DLG4
MOL000785	palmatine	BIRC5
MOL000785	palmatine	IGF1
MOL000785	palmatine	PDE11A
MOL000785	palmatine	PDE2A
MOL000785	palmatine	ADRA1A
MOL000785	palmatine	PDE10A
MOL000785	palmatine	CACNB4
MOL000785	palmatine	CACNA1F
MOL000785	palmatine	GNAS
MOL000785	palmatine	TH
MOL000785	palmatine	ADRB1
MOL000785	palmatine	TPM1
MOL000785	palmatine	CHGA
MOL000785	palmatine	ATP2B4
MOL000785	palmatine	PLN
MOL000785	palmatine	PDE4A
MOL000785	palmatine	SRI
MOL000785	palmatine	ADRA1B
MOL000785	palmatine	NEDD4
MOL000785	palmatine	MTNR1A
MOL000785	palmatine	MTNR1B
MOL000785	palmatine	CACNB3
MOL000785	palmatine	PDE1A
MOL000785	palmatine	GNAS
MOL000785	palmatine	GNAS
MOL000785	palmatine	PDE4B
MOL000785	palmatine	PDE3B
MOL000785	palmatine	CAMK2D
MOL000785	palmatine	PDE3A
MOL000785	palmatine	GNAS
MOL000785	palmatine	HDAC10
MOL000785	palmatine	HDAC6
MOL000785	palmatine	BIN1
MOL000785	palmatine	CACNA1A
MOL000785	palmatine	TRDMT1
MOL000785	palmatine	PDE9A
MOL000785	palmatine	HRC
MOL000785	palmatine	AKAP5
MOL000785	palmatine	PDE1B
MOL000785	palmatine	CACNB2
MOL000785	palmatine	HTR4
MOL000785	palmatine	PDE1C
MOL000785	palmatine	ZC3H12A
MOL000785	palmatine	NHERF1
MOL000785	palmatine	NHERF4
MOL000358	beta-sitosterol	CACNA1D
MOL000358	beta-sitosterol	CACNB1
MOL000358	beta-sitosterol	CACNA1S
MOL000358	beta-sitosterol	CACNA1C
MOL000358	beta-sitosterol	CACNB4
MOL000358	beta-sitosterol	CACNA1F
MOL000358	beta-sitosterol	CACNB3
MOL000358	beta-sitosterol	CACNA1A
MOL000358	beta-sitosterol	CACNB2
MOL000358	beta-sitosterol	AR
MOL000358	beta-sitosterol	NR1I3
MOL000358	beta-sitosterol	PRKCA
MOL000358	beta-sitosterol	CASP9
MOL000358	beta-sitosterol	CASP8
MOL000358	beta-sitosterol	VDR
MOL000358	beta-sitosterol	BCL2
MOL000358	beta-sitosterol	AKR1C3
MOL000358	beta-sitosterol	PPARA
MOL000358	beta-sitosterol	TGFB1
MOL000358	beta-sitosterol	NFKB1
MOL000358	beta-sitosterol	CASP3
MOL000358	beta-sitosterol	PRKAA2
MOL000358	beta-sitosterol	BAX
MOL000358	beta-sitosterol	GABRD
MOL000358	beta-sitosterol	NR1I2
MOL000358	beta-sitosterol	GABRA1
MOL000358	beta-sitosterol	GABRB1
MOL000358	beta-sitosterol	HTR1B
MOL000358	beta-sitosterol	GABRB3
MOL000358	beta-sitosterol	GABRA5
MOL000358	beta-sitosterol	GABRA3
MOL000358	beta-sitosterol	GABRB2
MOL000358	beta-sitosterol	GABRA4
MOL000358	beta-sitosterol	GABRE
MOL000358	beta-sitosterol	CACNG1
MOL000358	beta-sitosterol	GABRA6
MOL000358	beta-sitosterol	CACNG2
MOL000358	beta-sitosterol	GABRP
MOL000358	beta-sitosterol	GABRA2
MOL000358	beta-sitosterol	ESRRG
MOL000358	beta-sitosterol	GABRG1
MOL000358	beta-sitosterol	GRIN3A
MOL000358	beta-sitosterol	GABRG3
MOL000358	beta-sitosterol	GABRQ
MOL000358	beta-sitosterol	ESR2
MOL000358	beta-sitosterol	ESR1
MOL000358	beta-sitosterol	CYP17A1
MOL000358	beta-sitosterol	RORA
MOL000358	beta-sitosterol	PLA2G1B
MOL000358	beta-sitosterol	HMGCR
MOL000358	beta-sitosterol	G6PD
MOL000358	beta-sitosterol	PPARG
MOL000358	beta-sitosterol	NR3C1
MOL000358	beta-sitosterol	SIGMAR1
MOL000358	beta-sitosterol	PGR
MOL000358	beta-sitosterol	NR3C2
MOL000358	beta-sitosterol	ITGAL
MOL000358	beta-sitosterol	TERT
MOL000358	beta-sitosterol	AKR1C1
MOL000358	beta-sitosterol	AKR1C4
MOL000358	beta-sitosterol	AKR1C2
MOL000358	beta-sitosterol	ADH1B
MOL000358	beta-sitosterol	EDN1
MOL000358	beta-sitosterol	RARA
MOL000358	beta-sitosterol	COX5A
MOL000358	beta-sitosterol	GRIN1
MOL000358	beta-sitosterol	NR1H4
MOL000358	beta-sitosterol	P2RX7
MOL000358	beta-sitosterol	TRPA1
MOL000358	beta-sitosterol	CACNA1B
MOL000358	beta-sitosterol	DMTN
MOL000358	beta-sitosterol	ADH1C
MOL000358	beta-sitosterol	SULT2B1
MOL000358	beta-sitosterol	GRIN2D
MOL000358	beta-sitosterol	CYP27B1
MOL000358	beta-sitosterol	CACNG3
MOL000358	beta-sitosterol	GRIN3B
MOL000358	beta-sitosterol	CACNA1H
MOL000358	beta-sitosterol	ADH1A
MOL000358	beta-sitosterol	COX6C
MOL000358	beta-sitosterol	COX8A
MOL000358	beta-sitosterol	NR2F1
MOL000358	beta-sitosterol	COX5B
MOL000358	beta-sitosterol	THRB
MOL000358	beta-sitosterol	MAP2
MOL000358	beta-sitosterol	COX4I1
MOL000358	beta-sitosterol	COX6B1
MOL000358	beta-sitosterol	TCF3
MOL000358	beta-sitosterol	COX7C
MOL000358	beta-sitosterol	GABRG2
MOL000358	beta-sitosterol	RXRA
MOL000358	beta-sitosterol	CES1
MOL000358	beta-sitosterol	COX7A1
MOL000358	beta-sitosterol	COX7B
MOL000358	beta-sitosterol	OPRK1
MOL000358	beta-sitosterol	RXRG
MOL000358	beta-sitosterol	FABP6
MOL000358	beta-sitosterol	CACNA2D1
MOL000358	beta-sitosterol	CACNG7
MOL000358	beta-sitosterol	GRIN2A
MOL000358	beta-sitosterol	GRIN2B
MOL000358	beta-sitosterol	SNW1
MOL000358	beta-sitosterol	SCN5A
MOL000358	beta-sitosterol	GRIN2C
MOL000358	beta-sitosterol	CACNA2D4
MOL000358	beta-sitosterol	TRPM4
MOL000358	beta-sitosterol	GPBAR1
MOL000358	beta-sitosterol	CACNG8
MOL000358	beta-sitosterol	HDAC2
MOL000358	beta-sitosterol	PROX1
MOL000358	beta-sitosterol	PINX1
MOL000358	beta-sitosterol	NMD3
MOL000358	beta-sitosterol	MCRS1
MOL000358	beta-sitosterol	P2RY12
MOL000358	beta-sitosterol	CACNA1I
MOL000358	beta-sitosterol	CACNG5
MOL000358	beta-sitosterol	CACNA1G
MOL000358	beta-sitosterol	FECH
MOL000358	beta-sitosterol	RXRB
MOL000358	beta-sitosterol	HOXA10
MOL000358	beta-sitosterol	ANK2
MOL000358	beta-sitosterol	MN1
MOL000358	beta-sitosterol	CACNA1E
MOL000358	beta-sitosterol	TRPM8
MOL000358	beta-sitosterol	TRPV3
MOL000358	beta-sitosterol	CACNA2D2
MOL000358	beta-sitosterol	CACNG4
MOL000358	beta-sitosterol	CLEC4E
MOL000358	beta-sitosterol	HCN4
MOL000358	beta-sitosterol	ZNF536
MOL000358	beta-sitosterol	COX6A2
MOL000358	beta-sitosterol	CACNA2D3
MOL000358	beta-sitosterol	CACNG6
MOL000358	beta-sitosterol	MT-CO2
MOL000358	beta-sitosterol	MT-CO3
MOL000358	beta-sitosterol	MT-CO1
MOL000358	beta-sitosterol	TSPOAP1
MOL000358	beta-sitosterol	NIPSNAP2
MOL000422	kaempferol	NR1I3
MOL000422	kaempferol	PRKCA
MOL000422	kaempferol	BCL2
MOL000422	kaempferol	AKR1C3
MOL000422	kaempferol	NFKB1
MOL000422	kaempferol	CASP3
MOL000422	kaempferol	BAX
MOL000422	kaempferol	NR1I2
MOL000422	kaempferol	PPARG
MOL000422	kaempferol	OPRK1
MOL000422	kaempferol	THBS1
MOL000422	kaempferol	PTGS2
MOL000422	kaempferol	CYP3A4
MOL000422	kaempferol	IGF1
MOL000422	kaempferol	XDH
MOL000422	kaempferol	CYP1A1
MOL000422	kaempferol	MAPK8
MOL000422	kaempferol	NQO1
MOL000422	kaempferol	CAT
MOL000422	kaempferol	JUN
MOL000422	kaempferol	HMOX1
MOL000422	kaempferol	TXN
MOL000422	kaempferol	TJP1
MOL000422	kaempferol	NOS2
MOL000422	kaempferol	AKT1
MOL000422	kaempferol	STAT3
MOL000422	kaempferol	CDK1
MOL000422	kaempferol	TNF
MOL000422	kaempferol	MMP9
MOL000422	kaempferol	CYP1B1
MOL000422	kaempferol	CBR1
MOL000422	kaempferol	CYP1A2
MOL000422	kaempferol	HSP90AA1
MOL000422	kaempferol	ESRRA
MOL000422	kaempferol	AHR
MOL000422	kaempferol	MMP1
MOL000422	kaempferol	LYN
MOL000422	kaempferol	NOS3
MOL000422	kaempferol	ICAM1
MOL000422	kaempferol	CXCL8
MOL000422	kaempferol	VCAM1
MOL000422	kaempferol	NFE2L2
MOL000422	kaempferol	MAPK14
MOL000422	kaempferol	SELE
MOL000422	kaempferol	VTN
MOL000422	kaempferol	ITGB3
MOL000422	kaempferol	GSTM1
MOL000422	kaempferol	ERBB3
MOL000422	kaempferol	NFKBIA
MOL000422	kaempferol	GSTM2
MOL000422	kaempferol	SNCA
MOL000422	kaempferol	STAT1
MOL000422	kaempferol	SLC11A2
MOL000422	kaempferol	CRYZ
MOL000422	kaempferol	VKORC1
MOL000422	kaempferol	ESRRB
MOL000422	kaempferol	SYK
MOL000422	kaempferol	CDK2
MOL000422	kaempferol	NOX4
MOL000422	kaempferol	OPRM1
MOL000422	kaempferol	IGF1R
MOL000422	kaempferol	RPS6KA3
MOL000422	kaempferol	ITGB1
MOL000422	kaempferol	ITGAV
MOL000422	kaempferol	SYP
MOL000422	kaempferol	ITGA5
MOL000422	kaempferol	HMGB1
MOL000422	kaempferol	FBLN1
MOL000422	kaempferol	BMPR2
MOL000422	kaempferol	GPER1
MOL000422	kaempferol	FOXP3
MOL000422	kaempferol	SLC40A1
MOL000422	kaempferol	ITGA6
MOL000422	kaempferol	PLP1
MOL000422	kaempferol	ADAM8
MOL000422	kaempferol	CDH5
MOL000422	kaempferol	CX3CR1
MOL000422	kaempferol	SLC31A1
MOL000422	kaempferol	SLC31A2
MOL000422	kaempferol	PRM2
MOL000422	kaempferol	APOD
MOL000422	kaempferol	DBI
MOL000422	kaempferol	PLEK
MOL000422	kaempferol	ITGA4
MOL000422	kaempferol	ITGB4
MOL000422	kaempferol	MT3
MOL000422	kaempferol	NOS1
MOL000422	kaempferol	DIO1
MOL000422	kaempferol	CLDN2
MOL000422	kaempferol	MT1X
MOL000422	kaempferol	ATP7A
MOL000422	kaempferol	BTK
MOL000422	kaempferol	BIRC3
MOL000422	kaempferol	BIRC2
MOL000422	kaempferol	GPM6B
MOL000422	kaempferol	ITPR3
MOL000422	kaempferol	MMGT1
MOL000422	kaempferol	PPP1R9B
MOL000422	kaempferol	PARK7
MOL000422	kaempferol	SLC39A8
MOL000422	kaempferol	SLC25A37
MOL000422	kaempferol	NSFL1C
MOL000422	kaempferol	SLCO1B1
MOL000422	kaempferol	SLC30A1
MOL000422	kaempferol	SLC25A28
MOL000422	kaempferol	ATP7B
MOL000422	kaempferol	SLC11A1
MOL000422	kaempferol	SLC39A14
MOL000422	kaempferol	MYLK3
MOL000422	kaempferol	MCU
MOL000422	kaempferol	STEAP2
MOL000422	kaempferol	HHATL
MOL000449	Stigmasterol	NR1I3
MOL000449	Stigmasterol	NFKB1
MOL000449	Stigmasterol	NR1I2
MOL000449	Stigmasterol	PPARG
MOL000449	Stigmasterol	OPRK1
MOL000449	Stigmasterol	AKT1
MOL000449	Stigmasterol	CACNA1D
MOL000449	Stigmasterol	CACNB1
MOL000449	Stigmasterol	CACNA1S
MOL000449	Stigmasterol	CACNA1C
MOL000449	Stigmasterol	CACNB4
MOL000449	Stigmasterol	CACNA1F
MOL000449	Stigmasterol	CACNB3
MOL000449	Stigmasterol	CACNA1A
MOL000449	Stigmasterol	CACNB2
MOL000449	Stigmasterol	AR
MOL000449	Stigmasterol	VDR
MOL000449	Stigmasterol	PPARA
MOL000449	Stigmasterol	GABRD
MOL000449	Stigmasterol	GABRA1
MOL000449	Stigmasterol	GABRB1
MOL000449	Stigmasterol	HTR1B
MOL000449	Stigmasterol	GABRB3
MOL000449	Stigmasterol	GABRA5
MOL000449	Stigmasterol	GABRA3
MOL000449	Stigmasterol	GABRB2
MOL000449	Stigmasterol	GABRA4
MOL000449	Stigmasterol	GABRE
MOL000449	Stigmasterol	CACNG1
MOL000449	Stigmasterol	GABRA6
MOL000449	Stigmasterol	CACNG2
MOL000449	Stigmasterol	GABRP
MOL000449	Stigmasterol	GABRA2
MOL000449	Stigmasterol	GABRG1
MOL000449	Stigmasterol	GRIN3A
MOL000449	Stigmasterol	GABRG3
MOL000449	Stigmasterol	GABRQ
MOL000449	Stigmasterol	ESR2
MOL000449	Stigmasterol	ESR1
MOL000449	Stigmasterol	CYP17A1
MOL000449	Stigmasterol	RORA
MOL000449	Stigmasterol	G6PD
MOL000449	Stigmasterol	NR3C1
MOL000449	Stigmasterol	SIGMAR1
MOL000449	Stigmasterol	PGR
MOL000449	Stigmasterol	NR3C2
MOL000449	Stigmasterol	TERT
MOL000449	Stigmasterol	RARA
MOL000449	Stigmasterol	GRIN1
MOL000449	Stigmasterol	NR1H4
MOL000449	Stigmasterol	P2RX7
MOL000449	Stigmasterol	TRPA1
MOL000449	Stigmasterol	CACNA1B
MOL000449	Stigmasterol	DMTN
MOL000449	Stigmasterol	SULT2B1
MOL000449	Stigmasterol	GRIN2D
MOL000449	Stigmasterol	CYP27B1
MOL000449	Stigmasterol	CACNG3
MOL000449	Stigmasterol	GRIN3B
MOL000449	Stigmasterol	CACNA1H
MOL000449	Stigmasterol	NR2F1
MOL000449	Stigmasterol	THRB
MOL000449	Stigmasterol	TCF3
MOL000449	Stigmasterol	GABRG2
MOL000449	Stigmasterol	RXRA
MOL000449	Stigmasterol	RXRG
MOL000449	Stigmasterol	CACNA2D1
MOL000449	Stigmasterol	CACNG7
MOL000449	Stigmasterol	GRIN2A
MOL000449	Stigmasterol	GRIN2B
MOL000449	Stigmasterol	SNW1
MOL000449	Stigmasterol	SCN5A
MOL000449	Stigmasterol	GRIN2C
MOL000449	Stigmasterol	CACNA2D4
MOL000449	Stigmasterol	TRPM4
MOL000449	Stigmasterol	CACNG8
MOL000449	Stigmasterol	PROX1
MOL000449	Stigmasterol	PINX1
MOL000449	Stigmasterol	NMD3
MOL000449	Stigmasterol	MCRS1
MOL000449	Stigmasterol	P2RY12
MOL000449	Stigmasterol	CACNA1I
MOL000449	Stigmasterol	CACNG5
MOL000449	Stigmasterol	CACNA1G
MOL000449	Stigmasterol	RXRB
MOL000449	Stigmasterol	HOXA10
MOL000449	Stigmasterol	ANK2
MOL000449	Stigmasterol	MN1
MOL000449	Stigmasterol	CACNA1E
MOL000449	Stigmasterol	TRPM8
MOL000449	Stigmasterol	TRPV3
MOL000449	Stigmasterol	CACNA2D2
MOL000449	Stigmasterol	CACNG4
MOL000449	Stigmasterol	CLEC4E
MOL000449	Stigmasterol	HCN4
MOL000449	Stigmasterol	ZNF536
MOL000449	Stigmasterol	CACNA2D3
MOL000449	Stigmasterol	CACNG6
MOL000449	Stigmasterol	NR1H3
MOL000449	Stigmasterol	BACE1
MOL000449	Stigmasterol	NPC1L1
MOL000449	Stigmasterol	NR1H2
MOL000449	Stigmasterol	APP
MOL000449	Stigmasterol	TLR4
MOL000449	Stigmasterol	SRGAP2
MOL000449	Stigmasterol	ABCB11
MOL000449	Stigmasterol	ANPEP
MOL000449	Stigmasterol	SOAT1
MOL000449	Stigmasterol	ABCC2
MOL000449	Stigmasterol	ABCG8
MOL000449	Stigmasterol	ABCG5
MOL000449	Stigmasterol	TEC
MOL000449	Stigmasterol	MAGEA2
MOL000449	Stigmasterol	HAP1
MOL000449	Stigmasterol	TSPOAP1
MOL000449	Stigmasterol	NIPSNAP2
MOL004355	Spinasterol	NR1I3
MOL004355	Spinasterol	NFKB1
MOL004355	Spinasterol	NR1I2
MOL004355	Spinasterol	PPARG
MOL004355	Spinasterol	OPRK1
MOL004355	Spinasterol	CACNA1D
MOL004355	Spinasterol	CACNB1
MOL004355	Spinasterol	CACNA1S
MOL004355	Spinasterol	CACNA1C
MOL004355	Spinasterol	CACNB4
MOL004355	Spinasterol	CACNA1F
MOL004355	Spinasterol	CACNB3
MOL004355	Spinasterol	CACNA1A
MOL004355	Spinasterol	CACNB2
MOL004355	Spinasterol	AR
MOL004355	Spinasterol	VDR
MOL004355	Spinasterol	PPARA
MOL004355	Spinasterol	GABRD
MOL004355	Spinasterol	GABRA1
MOL004355	Spinasterol	GABRB1
MOL004355	Spinasterol	HTR1B
MOL004355	Spinasterol	GABRB3
MOL004355	Spinasterol	GABRA5
MOL004355	Spinasterol	GABRA3
MOL004355	Spinasterol	GABRB2
MOL004355	Spinasterol	GABRA4
MOL004355	Spinasterol	GABRE
MOL004355	Spinasterol	CACNG1
MOL004355	Spinasterol	GABRA6
MOL004355	Spinasterol	CACNG2
MOL004355	Spinasterol	GABRP
MOL004355	Spinasterol	GABRA2
MOL004355	Spinasterol	GABRG1
MOL004355	Spinasterol	GRIN3A
MOL004355	Spinasterol	GABRG3
MOL004355	Spinasterol	GABRQ
MOL004355	Spinasterol	ESR2
MOL004355	Spinasterol	ESR1
MOL004355	Spinasterol	CYP17A1
MOL004355	Spinasterol	RORA
MOL004355	Spinasterol	G6PD
MOL004355	Spinasterol	NR3C1
MOL004355	Spinasterol	SIGMAR1
MOL004355	Spinasterol	PGR
MOL004355	Spinasterol	NR3C2
MOL004355	Spinasterol	TERT
MOL004355	Spinasterol	RARA
MOL004355	Spinasterol	GRIN1
MOL004355	Spinasterol	NR1H4
MOL004355	Spinasterol	P2RX7
MOL004355	Spinasterol	TRPA1
MOL004355	Spinasterol	CACNA1B
MOL004355	Spinasterol	DMTN
MOL004355	Spinasterol	SULT2B1
MOL004355	Spinasterol	GRIN2D
MOL004355	Spinasterol	CYP27B1
MOL004355	Spinasterol	CACNG3
MOL004355	Spinasterol	GRIN3B
MOL004355	Spinasterol	CACNA1H
MOL004355	Spinasterol	NR2F1
MOL004355	Spinasterol	THRB
MOL004355	Spinasterol	TCF3
MOL004355	Spinasterol	GABRG2
MOL004355	Spinasterol	RXRA
MOL004355	Spinasterol	RXRG
MOL004355	Spinasterol	CACNA2D1
MOL004355	Spinasterol	CACNG7
MOL004355	Spinasterol	GRIN2A
MOL004355	Spinasterol	GRIN2B
MOL004355	Spinasterol	SNW1
MOL004355	Spinasterol	SCN5A
MOL004355	Spinasterol	GRIN2C
MOL004355	Spinasterol	CACNA2D4
MOL004355	Spinasterol	TRPM4
MOL004355	Spinasterol	CACNG8
MOL004355	Spinasterol	PROX1
MOL004355	Spinasterol	PINX1
MOL004355	Spinasterol	NMD3
MOL004355	Spinasterol	MCRS1
MOL004355	Spinasterol	P2RY12
MOL004355	Spinasterol	CACNA1I
MOL004355	Spinasterol	CACNG5
MOL004355	Spinasterol	CACNA1G
MOL004355	Spinasterol	RXRB
MOL004355	Spinasterol	HOXA10
MOL004355	Spinasterol	ANK2
MOL004355	Spinasterol	MN1
MOL004355	Spinasterol	CACNA1E
MOL004355	Spinasterol	TRPM8
MOL004355	Spinasterol	TRPV3
MOL004355	Spinasterol	CACNA2D2
MOL004355	Spinasterol	CACNG4
MOL004355	Spinasterol	CLEC4E
MOL004355	Spinasterol	HCN4
MOL004355	Spinasterol	ZNF536
MOL004355	Spinasterol	CACNA2D3
MOL004355	Spinasterol	CACNG6
MOL004355	Spinasterol	NR1H3
MOL004355	Spinasterol	NR1H2
MOL004355	Spinasterol	SHBG
MOL004355	Spinasterol	PPARD
MOL004355	Spinasterol	TRPV1
MOL004355	Spinasterol	ANXA1
MOL004355	Spinasterol	PMP2
MOL004355	Spinasterol	SRD5A1
MOL004355	Spinasterol	TSPOAP1
MOL004355	Spinasterol	NIPSNAP2
MOL001006	poriferasta-7,22E-dien-3beta-ol	NR1I3
MOL001006	poriferasta-7,22E-dien-3beta-ol	NFKB1
MOL001006	poriferasta-7,22E-dien-3beta-ol	NR1I2
MOL001006	poriferasta-7,22E-dien-3beta-ol	PPARG
MOL001006	poriferasta-7,22E-dien-3beta-ol	OPRK1
MOL001006	poriferasta-7,22E-dien-3beta-ol	CACNA1D
MOL001006	poriferasta-7,22E-dien-3beta-ol	CACNB1
MOL001006	poriferasta-7,22E-dien-3beta-ol	CACNA1S
MOL001006	poriferasta-7,22E-dien-3beta-ol	CACNA1C
MOL001006	poriferasta-7,22E-dien-3beta-ol	CACNB4
MOL001006	poriferasta-7,22E-dien-3beta-ol	CACNA1F
MOL001006	poriferasta-7,22E-dien-3beta-ol	CACNB3
MOL001006	poriferasta-7,22E-dien-3beta-ol	CACNA1A
MOL001006	poriferasta-7,22E-dien-3beta-ol	CACNB2
MOL001006	poriferasta-7,22E-dien-3beta-ol	AR
MOL001006	poriferasta-7,22E-dien-3beta-ol	VDR
MOL001006	poriferasta-7,22E-dien-3beta-ol	PPARA
MOL001006	poriferasta-7,22E-dien-3beta-ol	GABRD
MOL001006	poriferasta-7,22E-dien-3beta-ol	GABRA1
MOL001006	poriferasta-7,22E-dien-3beta-ol	GABRB1
MOL001006	poriferasta-7,22E-dien-3beta-ol	HTR1B
MOL001006	poriferasta-7,22E-dien-3beta-ol	GABRB3
MOL001006	poriferasta-7,22E-dien-3beta-ol	GABRA5
MOL001006	poriferasta-7,22E-dien-3beta-ol	GABRA3
MOL001006	poriferasta-7,22E-dien-3beta-ol	GABRB2
MOL001006	poriferasta-7,22E-dien-3beta-ol	GABRA4
MOL001006	poriferasta-7,22E-dien-3beta-ol	GABRE
MOL001006	poriferasta-7,22E-dien-3beta-ol	CACNG1
MOL001006	poriferasta-7,22E-dien-3beta-ol	GABRA6
MOL001006	poriferasta-7,22E-dien-3beta-ol	CACNG2
MOL001006	poriferasta-7,22E-dien-3beta-ol	GABRP
MOL001006	poriferasta-7,22E-dien-3beta-ol	GABRA2
MOL001006	poriferasta-7,22E-dien-3beta-ol	GABRG1
MOL001006	poriferasta-7,22E-dien-3beta-ol	GRIN3A
MOL001006	poriferasta-7,22E-dien-3beta-ol	GABRG3
MOL001006	poriferasta-7,22E-dien-3beta-ol	GABRQ
MOL001006	poriferasta-7,22E-dien-3beta-ol	ESR2
MOL001006	poriferasta-7,22E-dien-3beta-ol	ESR1
MOL001006	poriferasta-7,22E-dien-3beta-ol	CYP17A1
MOL001006	poriferasta-7,22E-dien-3beta-ol	RORA
MOL001006	poriferasta-7,22E-dien-3beta-ol	G6PD
MOL001006	poriferasta-7,22E-dien-3beta-ol	NR3C1
MOL001006	poriferasta-7,22E-dien-3beta-ol	SIGMAR1
MOL001006	poriferasta-7,22E-dien-3beta-ol	PGR
MOL001006	poriferasta-7,22E-dien-3beta-ol	NR3C2
MOL001006	poriferasta-7,22E-dien-3beta-ol	TERT
MOL001006	poriferasta-7,22E-dien-3beta-ol	RARA
MOL001006	poriferasta-7,22E-dien-3beta-ol	GRIN1
MOL001006	poriferasta-7,22E-dien-3beta-ol	NR1H4
MOL001006	poriferasta-7,22E-dien-3beta-ol	P2RX7
MOL001006	poriferasta-7,22E-dien-3beta-ol	TRPA1
MOL001006	poriferasta-7,22E-dien-3beta-ol	CACNA1B
MOL001006	poriferasta-7,22E-dien-3beta-ol	DMTN
MOL001006	poriferasta-7,22E-dien-3beta-ol	SULT2B1
MOL001006	poriferasta-7,22E-dien-3beta-ol	GRIN2D
MOL001006	poriferasta-7,22E-dien-3beta-ol	CYP27B1
MOL001006	poriferasta-7,22E-dien-3beta-ol	CACNG3
MOL001006	poriferasta-7,22E-dien-3beta-ol	GRIN3B
MOL001006	poriferasta-7,22E-dien-3beta-ol	CACNA1H
MOL001006	poriferasta-7,22E-dien-3beta-ol	NR2F1
MOL001006	poriferasta-7,22E-dien-3beta-ol	THRB
MOL001006	poriferasta-7,22E-dien-3beta-ol	TCF3
MOL001006	poriferasta-7,22E-dien-3beta-ol	GABRG2
MOL001006	poriferasta-7,22E-dien-3beta-ol	RXRA
MOL001006	poriferasta-7,22E-dien-3beta-ol	RXRG
MOL001006	poriferasta-7,22E-dien-3beta-ol	CACNA2D1
MOL001006	poriferasta-7,22E-dien-3beta-ol	CACNG7
MOL001006	poriferasta-7,22E-dien-3beta-ol	GRIN2A
MOL001006	poriferasta-7,22E-dien-3beta-ol	GRIN2B
MOL001006	poriferasta-7,22E-dien-3beta-ol	SNW1
MOL001006	poriferasta-7,22E-dien-3beta-ol	SCN5A
MOL001006	poriferasta-7,22E-dien-3beta-ol	GRIN2C
MOL001006	poriferasta-7,22E-dien-3beta-ol	CACNA2D4
MOL001006	poriferasta-7,22E-dien-3beta-ol	TRPM4
MOL001006	poriferasta-7,22E-dien-3beta-ol	CACNG8
MOL001006	poriferasta-7,22E-dien-3beta-ol	PROX1
MOL001006	poriferasta-7,22E-dien-3beta-ol	PINX1
MOL001006	poriferasta-7,22E-dien-3beta-ol	NMD3
MOL001006	poriferasta-7,22E-dien-3beta-ol	MCRS1
MOL001006	poriferasta-7,22E-dien-3beta-ol	P2RY12
MOL001006	poriferasta-7,22E-dien-3beta-ol	CACNA1I
MOL001006	poriferasta-7,22E-dien-3beta-ol	CACNG5
MOL001006	poriferasta-7,22E-dien-3beta-ol	CACNA1G
MOL001006	poriferasta-7,22E-dien-3beta-ol	RXRB
MOL001006	poriferasta-7,22E-dien-3beta-ol	HOXA10
MOL001006	poriferasta-7,22E-dien-3beta-ol	ANK2
MOL001006	poriferasta-7,22E-dien-3beta-ol	MN1
MOL001006	poriferasta-7,22E-dien-3beta-ol	CACNA1E
MOL001006	poriferasta-7,22E-dien-3beta-ol	TRPM8
MOL001006	poriferasta-7,22E-dien-3beta-ol	TRPV3
MOL001006	poriferasta-7,22E-dien-3beta-ol	CACNA2D2
MOL001006	poriferasta-7,22E-dien-3beta-ol	CACNG4
MOL001006	poriferasta-7,22E-dien-3beta-ol	CLEC4E
MOL001006	poriferasta-7,22E-dien-3beta-ol	HCN4
MOL001006	poriferasta-7,22E-dien-3beta-ol	ZNF536
MOL001006	poriferasta-7,22E-dien-3beta-ol	CACNA2D3
MOL001006	poriferasta-7,22E-dien-3beta-ol	CACNG6
MOL001006	poriferasta-7,22E-dien-3beta-ol	SHBG
MOL001006	poriferasta-7,22E-dien-3beta-ol	PPARD
MOL001006	poriferasta-7,22E-dien-3beta-ol	ANXA1
MOL001006	poriferasta-7,22E-dien-3beta-ol	PMP2
MOL001006	poriferasta-7,22E-dien-3beta-ol	SRD5A1
MOL001006	poriferasta-7,22E-dien-3beta-ol	TSPOAP1
MOL001006	poriferasta-7,22E-dien-3beta-ol	NIPSNAP2
MOL000173	wogonin	NFKB1
MOL000173	wogonin	NR1I2
MOL000173	wogonin	PPARA
MOL000173	wogonin	AKT1
MOL000173	wogonin	PRKCA
MOL000173	wogonin	BCL2
MOL000173	wogonin	CASP3
MOL000173	wogonin	BAX
MOL000173	wogonin	PTGS2
MOL000173	wogonin	JUN
MOL000173	wogonin	NOS2
MOL000173	wogonin	TNF
MOL000173	wogonin	MMP9
MOL000173	wogonin	CYP1B1
MOL000173	wogonin	CYP1A2
MOL000173	wogonin	ESRRA
MOL000173	wogonin	MMP1
MOL000173	wogonin	CXCL8
MOL000173	wogonin	NFE2L2
MOL000173	wogonin	ITGB3
MOL000173	wogonin	SLC11A2
MOL000173	wogonin	ESRRB
MOL000173	wogonin	CASP9
MOL000173	wogonin	PTGS1
MOL000173	wogonin	GSK3B
MOL000173	wogonin	MCL1
MOL000173	wogonin	CCND1
MOL000173	wogonin	CCL2
MOL000173	wogonin	RELA
MOL000173	wogonin	HIF1A
MOL000173	wogonin	CHUK
MOL000173	wogonin	CYP2C19
MOL000173	wogonin	PRKCB
MOL000173	wogonin	PRKCD
MOL000173	wogonin	MAPK1
MOL000173	wogonin	EGFR
MOL000173	wogonin	PARP1
MOL000173	wogonin	F3
MOL000173	wogonin	IL1B
MOL000173	wogonin	TP53
MOL000173	wogonin	IL6
MOL000173	wogonin	RB1
MOL000173	wogonin	SPP1
MOL000173	wogonin	SLC2A1
MOL000173	wogonin	VEGFA
MOL000173	wogonin	CTNNB1
MOL000173	wogonin	CDKN1A
MOL000173	wogonin	ADIPOQ
MOL000173	wogonin	MUC5AC
MOL000173	wogonin	CNR1
MOL000173	wogonin	ALOX5
MOL000173	wogonin	IKBKB
MOL000173	wogonin	MMP3
MOL000173	wogonin	MMP13
MOL000173	wogonin	KDR
MOL000173	wogonin	CDK4
MOL000173	wogonin	MDM2
MOL000173	wogonin	ADAMTS4
MOL000173	wogonin	ERN1
MOL000173	wogonin	COL2A1
MOL000173	wogonin	FN1
MOL000173	wogonin	TNFRSF1B
MOL000173	wogonin	CDKN1B
MOL000173	wogonin	KEAP1
MOL000173	wogonin	TUBA1A
MOL000173	wogonin	BBC3
MOL000173	wogonin	TUBB2B
MOL000173	wogonin	TIGAR
MOL000173	wogonin	CNR2
MOL000173	wogonin	MAPK11
MOL000173	wogonin	CFLAR
MOL000173	wogonin	TUBB4A
MOL000173	wogonin	TUBB
MOL000173	wogonin	DGKA
MOL000173	wogonin	CDK9
MOL000173	wogonin	PPP2CB
MOL000173	wogonin	PPP2CA
MOL000173	wogonin	TUBA1B
MOL000173	wogonin	TUBA4A
MOL000173	wogonin	TUBB4B
MOL000173	wogonin	TRAF2
MOL000173	wogonin	TUBB3
MOL000173	wogonin	TUBB2A
MOL000173	wogonin	TUBB8
MOL000173	wogonin	NEDD4L
MOL000173	wogonin	TUBA1C
MOL000173	wogonin	TUBB6
MOL000173	wogonin	BBC3
MOL000173	wogonin	TUBA8
MOL000173	wogonin	CCL26
MOL000173	wogonin	SEC14L3
MOL000173	wogonin	SEC14L2
MOL000173	wogonin	TUBA3C
MOL000173	wogonin	TUBA3D
MOL000173	wogonin	TUBA3E
MOL000173	wogonin	SEC14L4
MOL002714	baicalein	NFKB1
MOL002714	baicalein	NR1I2
MOL002714	baicalein	PPARA
MOL002714	baicalein	AKT1
MOL002714	baicalein	BCL2
MOL002714	baicalein	CASP3
MOL002714	baicalein	BAX
MOL002714	baicalein	PTGS2
MOL002714	baicalein	JUN
MOL002714	baicalein	NOS2
MOL002714	baicalein	TNF
MOL002714	baicalein	MMP9
MOL002714	baicalein	CYP1B1
MOL002714	baicalein	ESRRA
MOL002714	baicalein	NFE2L2
MOL002714	baicalein	ITGB3
MOL002714	baicalein	SLC11A2
MOL002714	baicalein	ESRRB
MOL002714	baicalein	PTGS1
MOL002714	baicalein	RELA
MOL002714	baicalein	HIF1A
MOL002714	baicalein	MAPK1
MOL002714	baicalein	EGFR
MOL002714	baicalein	IL1B
MOL002714	baicalein	TP53
MOL002714	baicalein	VEGFA
MOL002714	baicalein	FN1
MOL002714	baicalein	NR1I3
MOL002714	baicalein	PPARG
MOL002714	baicalein	AR
MOL002714	baicalein	ESR1
MOL002714	baicalein	AKR1C3
MOL002714	baicalein	CYP3A4
MOL002714	baicalein	NQO1
MOL002714	baicalein	HMOX1
MOL002714	baicalein	TJP1
MOL002714	baicalein	CDK1
MOL002714	baicalein	AHR
MOL002714	baicalein	MAPK14
MOL002714	baicalein	CRYZ
MOL002714	baicalein	VKORC1
MOL002714	baicalein	APOD
MOL002714	baicalein	PRKAA2
MOL002714	baicalein	PIK3CG
MOL002714	baicalein	CCNB1
MOL002714	baicalein	MMP2
MOL002714	baicalein	MPO
MOL002714	baicalein	CDH1
MOL002714	baicalein	COMT
MOL002714	baicalein	GAA
MOL002714	baicalein	CRTC1
MOL002714	baicalein	MAPK3
MOL002714	baicalein	MTOR
MOL002714	baicalein	TYR
MOL002714	baicalein	PIK3CB
MOL002714	baicalein	FOS
MOL002714	baicalein	VIM
MOL002714	baicalein	CAV1
MOL002714	baicalein	FOSL1
MOL002714	baicalein	UGT1A1
MOL002714	baicalein	EGLN1
MOL002714	baicalein	FABP5
MOL002714	baicalein	ABCB1
MOL002714	baicalein	SRC
MOL002714	baicalein	ALOX15
MOL002714	baicalein	ALOX12
MOL002714	baicalein	FLT3
MOL002714	baicalein	PLA2G2A
MOL002714	baicalein	GLO1
MOL002714	baicalein	PIK3CD
MOL002714	baicalein	FOXO3
MOL002714	baicalein	NFATC1
MOL002714	baicalein	CAPN2
MOL002714	baicalein	TGFBR1
MOL002714	baicalein	MAP2K7
MOL002714	baicalein	SNAI1
MOL002714	baicalein	IGF2
MOL002714	baicalein	GUSB
MOL002714	baicalein	FOSL2
MOL002714	baicalein	EIF2AK2
MOL002714	baicalein	MAOB
MOL002714	baicalein	CXADR
MOL002714	baicalein	CYCS
MOL002714	baicalein	LY96
MOL002714	baicalein	RUNX3
MOL002714	baicalein	PTGR2
MOL002714	baicalein	NOX5
MOL002714	baicalein	PTGDR2
MOL002776	Baicalin	NFKB1
MOL002776	Baicalin	AKT1
MOL002776	Baicalin	BCL2
MOL002776	Baicalin	CASP3
MOL002776	Baicalin	BAX
MOL002776	Baicalin	PTGS2
MOL002776	Baicalin	TNF
MOL002776	Baicalin	MMP9
MOL002776	Baicalin	MAPK1
MOL002776	Baicalin	EGFR
MOL002776	Baicalin	IL1B
MOL002776	Baicalin	FN1
MOL002776	Baicalin	PPARG
MOL002776	Baicalin	AR
MOL002776	Baicalin	AKR1C3
MOL002776	Baicalin	AHR
MOL002776	Baicalin	MAPK14
MOL002776	Baicalin	TYR
MOL002776	Baicalin	UGT1A1
MOL002776	Baicalin	MAP2K7
MOL002776	Baicalin	GUSB
MOL002776	Baicalin	EIF2AK2
MOL002776	Baicalin	CYP1A2
MOL002776	Baicalin	CASP9
MOL002776	Baicalin	GSK3B
MOL002776	Baicalin	IL6
MOL002776	Baicalin	ALOX5
MOL002776	Baicalin	NR3C1
MOL002776	Baicalin	NR1H3
MOL002776	Baicalin	TLR4
MOL002776	Baicalin	CYP1A1
MOL002776	Baicalin	STAT3
MOL002776	Baicalin	CBR1
MOL002776	Baicalin	FOXP3
MOL002776	Baicalin	TGFB1
MOL002776	Baicalin	AKR1C1
MOL002776	Baicalin	AKR1C4
MOL002776	Baicalin	AKR1C2
MOL002776	Baicalin	BIRC5
MOL002776	Baicalin	PIK3CA
MOL002776	Baicalin	IL2
MOL002776	Baicalin	CDKN2A
MOL002776	Baicalin	CDKN2A
MOL002776	Baicalin	IL17A
MOL002776	Baicalin	KDM1A
MOL002776	Baicalin	JAK2
MOL002776	Baicalin	FABP1
MOL002776	Baicalin	ADORA2A
MOL002776	Baicalin	TNFRSF11B
MOL002776	Baicalin	TLR2
MOL002776	Baicalin	SOD1
MOL002776	Baicalin	FGF2
MOL002776	Baicalin	SMAD3
MOL002776	Baicalin	SMAD2
MOL002776	Baicalin	METTL3
MOL002776	Baicalin	NOD2
MOL002776	Baicalin	CS
MOL002776	Baicalin	DKK1
MOL002776	Baicalin	SCNN1A
MOL002776	Baicalin	NEU1
MOL002776	Baicalin	SOST
MOL002776	Baicalin	ZHX2
MOL002776	Baicalin	CAMK2G
MOL002776	Baicalin	HKDC1
MOL002776	Baicalin	DEPP1
MOL012537	Spinoside A	NFKB1
MOL012538	Spinoside A	BCL2
MOL012539	Spinoside A	CASP3
MOL012540	Spinoside A	TNF
MOL012541	Spinoside A	NR3C1
MOL012542	Spinoside A	NR1I2
MOL012543	Spinoside A	ANXA1
MOL012544	Spinoside A	MAP2
MOL012545	Spinoside A	HSD11B1
MOL012546	Spinoside A	HSD11B2
MOL012547	Spinoside A	ATP1A1
MOL012548	Spinoside A	PTGER2
MOL012549	Spinoside A	PTGER1
MOL012550	Spinoside A	PTGER4
MOL012551	Spinoside A	PTGER3
MOL012552	Spinoside A	MAPT
MOL012553	Spinoside A	NFKB2
MOL012554	Spinoside A	ATP1A3
MOL012555	Spinoside A	LPL
MOL012556	Spinoside A	MAP4
MOL012557	Spinoside A	ATP1A2
MOL012558	Spinoside A	TUBB1

## Sheet: ABR Target
ALL
PARP1
AKT1
AR
CBR1
CDK2
AKR1C2
NQO1
EGFR
ESR1
ESR2
F2
FABP5
GLO1
NR3C1
GSK3B
HMGCR
HSD11B1
HSP90AA1
IGF1R
IL2
INSR
KDR
MAOA
MDM2
MMP1
MMP2
MMP3
MMP9
MMP13
NQO2
NOS2
PDE4D
PGR
PIK3CG
PLA2G2A
PPARA
PPARD
PPARG
MAPK1
MAPK8
RAF1
RORA
SHBG
SRC
SYK
VDR
AKR1C3
NR1I3
NR1H3
BACE1
ESRRA
AKR1C1
ITGAL
NR3C2
PTPN11
NR1H2
PDE5A
DHFR
GCK
ACHE
ADORA2A
AHR
ALOX12
ALOX5
ALOX15
APP
ATP1A1
CCND1
BCL2
CCNB1
CDK1
CDK4
CYP1A1
CYP1A2
CYP1B1
CYP2C19
CYP17A1
DRD2
DRD4
SLC29A1
ERBB2
F3
FABP1
MTOR
G6PD
GLRA1
HSD11B2
IKBKB
LYN
MAPT
MCL1
MPO
ODC1
ABCB1
PIK3CA
PIK3CB
PIK3CD
POLB
PRKCA
PRKCB
PRKCD
MAPK3
PTGS2
RPS6KA3
SCD
STAT3
TERT
TNF
TOP1
TOP2A
TYR
TRPV1
XDH
AURKB
ABCG2
SIRT1
NPC1L1
BCL2L1
BMP2
CASP3
CAT
CRYZ
MAPK14
CTSD
CYP2C8
FABP6
GSTM2
GSTP1
HMOX1
JAK2
MAOB
NOS3
PLAU
SELE
STAT1
SULT1E1
TGFBR1
NR1I2
NR1H4
ACE2
RARA
CES1
ALDH2
AKR1B1
ARG1
BCHE
CA1
CA2
CASP1
CCNA2
CDC42
CDK6
CLK1
CSNK2A1
CTSB
CYP19A1
DAPK1
EPHB4
EPHX2
FNTA
HSD17B1
MET
MMP12
PIM1
PIK3R1
PLK1
PPIA
PRKCQ
MAPK10
MAP2K1
PTK2
PTPN1
REN
AURKA
TTR
CDK5R1
MAPKAPK2
PLA2G1B
FLT3
NOX4
AKR1C4
ADRA2B
ADRA2C
HTR2B
HTR3A
SIGMAR1
PTGER2
PTGER1
CNR1
ADRA2A
OPRM1
HTR1A
PTGER4
PTGER3
SULT2B1
SEC14L2
ADH1C
THRB
FECH
ESRRG
HDAC8
PDE4B
RXRA
PDE3B
RXRB
GSTM1
TRDMT1
BTK
ADH1B
PYGL
ITK
LCK
SORD
FABP3
TEK
KIT
MME
CFD
FABP4
CA12
RAC1
ABCA1
ANK2
ANPEP
ANXA1
BIRC2
BIRC3
BIRC5
APOE
ATF4
ATP7A
ATP7B
BAX
BDNF
BGLAP
BRCA1
CACNA1D
CAPN2
CASP8
CASP9
CAV1
RUNX2
CD86
CD40LG
CDH1
CDK9
CDKN1A
CDKN1B
CDKN2A
CEBPB
CHUK
ABCC2
COL1A1
COL2A1
COMT
COX5B
COX6B1
CP
CLDN4
CPT1A
CREB1
CRH
CRP
CS
CSF2
CTNNB1
CX3CR1
CYP2E1
CYP3A4
CYP27B1
DGKA
DIO1
DRD1
DRD3
DRD5
E2F1
E2F2
EDN1
EGF
EGR1
EIF2S1
ELK1
ERBB3
ERN1
FASN
FEN1
FGF2
FOXO3
FN1
FOS
GAA
GABRB1
GABRB3
GABRE
GPER1
CXCL2
HBA1;
HIF1A
HK2
HMGB1
HNRNPA1
HSF1
HSPA4
HSPA5
HSPB1
HTR2A
ICAM1
IFNG
IGF1
IGF2
IGFBP3
IL1A
IL1B
IL6
CXCL8
IL10
CXCL10
ITGA6
ITGA5
ITGAV
ITGB1
ITGB3
ITPR3
JUN
LDLR
LGALS1
SMAD2
SMAD3
MAP4
MAP3K5
MN1
MT1X
MT3
MT-CO1
MT-CO2
MT-CO3
MUC5AC
MYC
NFATC1
NFE2L2
NFKB1
NFKB2
NFKBIA
NGF
NKX3-1
NOS1
SLC11A2
NRF1
TNFRSF11B
SERPINE1
PLAT
PLEK
PLP1
PON1
POR
PRKAA1
MAPK11
EIF2AK2
PROC
PROS1
PROX1
PTEN
PTGS1
RB1
RELA
RXRG
SCN5A
SCNN1A
CCL2
SLC2A1
SLC2A4
SLC16A1
SNAI1
SNCA
SOAT1
SOD1
SPP1
TF
TFRC
TGFB1
TH
THBS1
TJP1
TLR2
TLR4
TNFRSF1B
TP53
TPM1
TRAF2
VCAM1
VEGFA
VIM
VTN
XBP1
SLC30A1
TUBA1A
FOSL1
AXIN2
ABCB11
TNFRSF10B
CFLAR
NHERF1
ADIPOQ
COX5A
KEAP1
SLC23A1
ERN2
SLCO1B1
TXNIP
DEPP1
RASSF1
CHEK2
PARK7
ZHX2
DKK1
NEDD4L
SLC39A14
LY96
TBK1
SLC40A1
NMD3
LEF1
TUBA8
CYCS
EGLN1
UGT1A9
UGT1A1
UGT1A3
LPCAT2
NSFL1C
CHRNA10
TIGAR
CACNG6
ABCG5
ABCG8
LPCAT1
TUBB1
TUBB6
TUBA1C
NLRP3
PTGR2
TUBB
STEAP2
SEC14L3
TUBB2B
NCF1
KDM1A
NR2F1
PTK2B
BBC3
ITGB4
AGTR1
AMPD3
APEX1
AVPR2
AXL
CA4
CAPN1
SERPINA6
CDK8
CFTR
CHRM1
CHRM2
PLK3
CYP2D6
CYP51A1
DHCR7
EDNRB
F2R
FDFT1
FLT4
FPR2
FYN
GLI1
GPR35
HPGD
HSD17B3
HSD17B2
ABCC1
MYLK
NEK2
NTRK1
PFKFB3
PGK1
PRKCE
PRKCG
PRKCH
PKN1
PRKDC
PTPN2
SHH
ST6GAL1
SLC6A4
SQLE
SREBF2
TKT
HSP90B1
TTK
UGT2B7
TNKS
CES2
CCNA1
CCNB2
ROCK2
PTGES
NUAK1
PLK2
AKR1B10
SLC22A12
KDM4E
KDM5B
ABL1
ACAT1
ACP3
ADH5
AKT2
ALB
ALDOA
ANG
ANXA5
APAF1
XIAP
ARG2
RHOA
ARSA
CFB
BHMT
BLVRB
BRAF
C1S
C8G
CASP7
CBS
CDA
CDK7
CHEK1
CTNNA1
CTSK
CYP2C9
DCK
ACE
DPP4
DUSP6
EPHA2
EIF4E
F7
F10
FDPS
FGF1
FGG
FHIT
GALK1
GATM
GPI
GRB2
GSR
GSS
GSTA1
GSTA3
GSTZ1
HCK
HEXB
HNF4G
HNMT
HPN
HPRT1
HRAS
HSPA8
HSP90AB1
IMPDH1
IMPDH2
ITPKA
KIF11
LDHB
LGALS2
LGALS3
LYZ
ME2
MIF
MMP7
PNP
NPR3
OTC
PAH
PCK1
PDK2
PDPK1
PGF
PSPH
RAN
RARB
RBP4
RNASE4
CCL5
SELP
SHMT1
SOD2
SULT1A1
SULT2A1
TAP1
TGFB2
TGFBR2
TGM2
THRA
TK1
TNNC1
TPI1
TYMS
KAT2B
PROCR
QPCT
PRDX5
DCPS
NUDT9
PPCDC
RARG
ELANE
UMPS
F9
CHRNA5
L1CAM
CHRNA3
GRIA1
PRKAA2
IL17A
MLXIPL
HTR3E
GABRD
FTH1
CSF3
GABRA1
CHRNB2
PTX3
HTR1D
HTR1B
CHRNB4
GABRA5
UQCRC1
GK
GABRA3
CHRNA7
GRIA3
CHRNA4
GABRB2
GRIA4
GABRA4
KCNJ5
MECP2
NPEPPS
CACNB1
CHRNB3
CACNG1
CACNA1S
CACNA1C
SLC29A2
CHRNA2
CHRNA6
GABRA6
FXN
NEIL2
P2RX4
VKORC1
CHRNA9
CACNG2
KCNJ9
GABRP
HTR3B
ESRRB
GLRA2
HTR2C
GGCX
ADH7
GRIA2
GABRA2
KCNJ6
KCNJ3
HTR3D
VKORC1L1
GABRG1
GRIN3A
HTR3C
HVCN1
NEIL1
GABRG3
AHSP
GABRQ
CHRFAM7A
HSP90B2P
SLPI
NDUFV2
CD274
CLDN5
PGP
TXN
IRF1
MRC1
USP10
GABRR3
AXIN1
KHK
CRTC1
DNAJC5
DLG4
PDE11A
PDE2A
ADRA1A
PDE10A
CACNB4
CACNA1F
GNAS
ADRB1
CHGA
ATP2B4
PLN
PDE4A
SRI
ADRA1B
NEDD4
MTNR1A
MTNR1B
CACNB3
PDE1A
CAMK2D
PDE3A
HDAC10
HDAC6
BIN1
CACNA1A
PDE9A
HRC
AKAP5
PDE1B
CACNB2
HTR4
PDE1C
ZC3H12A
NHERF4
GRIN1
P2RX7
TRPA1
CACNA1B
DMTN
GRIN2D
CACNG3
GRIN3B
CACNA1H
ADH1A
COX6C
COX8A
MAP2
COX4I1
TCF3
COX7C
GABRG2
COX7A1
COX7B
OPRK1
CACNA2D1
CACNG7
GRIN2A
GRIN2B
SNW1
GRIN2C
CACNA2D4
TRPM4
GPBAR1
CACNG8
HDAC2
PINX1
MCRS1
P2RY12
CACNA1I
CACNG5
CACNA1G
HOXA10
CACNA1E
TRPM8
TRPV3
CACNA2D2
CACNG4
CLEC4E
HCN4
ZNF536
COX6A2
CACNA2D3
TSPOAP1
NIPSNAP2
SYP
FBLN1
BMPR2
FOXP3
ADAM8
CDH5
SLC31A1
SLC31A2
PRM2
APOD
DBI
ITGA4
CLDN2
GPM6B
MMGT1
PPP1R9B
SLC39A8
SLC25A37
SLC25A28
SLC11A1
MYLK3
MCU
HHATL
SRGAP2
TEC
MAGEA2
HAP1
PMP2
SRD5A1
ADAMTS4
CNR2
TUBB4A
PPP2CB
PPP2CA
TUBA1B
TUBA4A
TUBB4B
TUBB3
TUBB2A
TUBB8
CCL26
TUBA3C
TUBA3D
TUBA3E
SEC14L4
MAP2K7
GUSB
FOSL2
CXADR
RUNX3
NOX5
PTGDR2
METTL3
NOD2
NEU1
SOST
CAMK2G
HKDC1
ATP1A3
LPL
ATP1A2
AKR1A1
CXCR1
PTPRS
CAMK2B
CA3
CD38
MPG
ADORA1
CA7
CDK5
CA9
TNKS2
ALK
CA6
CA5A
CA13
CCNB3
NEK6
CA14
TRPC6
CSF1R
SLC1A3
NAMPT
GRM1
LRRK2
SIRT2
RET
PDGFRB
PRF1
CYP11B2
TBXAS1
CCNC
CDC25B
GRM5
MST1R
DYRK1A
RPS6KA2
DYRK2
MCHR1
CLK4
SAE1
UBA2
HCRTR2
CSNK1D
NAAA
MARK1
SLC6A2
CDC25A
RORC
PTPN6
GCGR
ADORA3
PTPRF
ACP1
ATP12A
PREP
GRK6
NMUR2
NAE1
NTRK2
TACR2
OPRD1
PLA2G4A
EDNRA
SRD5A2
S1PR1
SLC5A2
ACVRL1
PTGFR
SLC6A3
FNTB
P2RX3
IRAK4
CCKBR
TYRO3
MERTK
BCAT2
TRAPPC3
PSAP
MTHFD1
ABO
BPI
GM2A
SDS
FGFR2
CRABP2
PPP1CC
TTPA
PPP5C
ADK
ADAM17
MTAP
CHIT1
RFK
BIRC7
CTSF
PCTP
GC
APOA2
STS
CALM1
WAS
PNMT
DHODH
JAK3
MMP8
FABP7
ERBB4
ZAP70
PAK5
FGFR1
SERPINA1
DPEP1
FKBP1A
CSK
LCN2
CD1A
S100A9
ACADM
TGM3
CTSS
CMA1
F11
LTA4H
FKBP1B
AMD1
OAT
FOLH1
FKBP3
GART
ADAM33
GSTT2B
ATOX1
PLA2G10
PAPSS1
C1R
REG1A
GP1BA
APRT
PDHB
RNASE3
RAC2
ARF4
SRM
WARS1
GNPDA1
RAB9A
YARS1
RND3
ARF1
PITPNA
ARHGAP1
DDX39B
RHEB
HAGH
HADH
ERI1
GCDH
NMNAT3
UCK2
NMNAT1
TREM1
NT5M
GLTP
GMPR2
MAN1B1
ARL5A
FAP
BMP7
LGALS7
CSNK1G2
HK1
ISG20
AHCY
CCNT1
TNK2
AMY2A
B3GAT1
RAB11A
KYAT1
BST1
RAB5A
PAK6
IMPA1
HINT1
ATIC
TPH1
GMPR
DTYMK
GALE
SETD7
CTSG
MMP16
GSTO1
CD209
TPSB2
PKLR
AK1
RAP2A
RNASE2
IVD
SPR
NDST1
EEA1
UAP1
DCXR
CLEC4M
CRAT
BAG1
PADI4
PCMT1
DUT
NME2
SIRT5
PMS2
HSD17B11
IGLV2-8
DOT1L
SPARC
KMT5A
PLG
APCS
SNRPA
CPB1
KIF5B
RIDA
NNT
PLEKHA4
PNPO
FCAR
DDX6
ICAM2
RTN4R
AZGP1
TYMP
LTF
NCS1
ST14
CTSV
LPA
ALAD
MAPK12
CLIC1
CLPP
GLRX
A1BG
NAT2
ACAA1
ACACA
ACADSB
ACADVL
ACAT2
ACLY
ACO1
ACTA1
ACTA2
ACTB
ACTC1
ACY1
ACYP1
ADA
ADD1
ADD3
ADH4
ADH6
ADM
AFP
AGER
AGL
JAG1
AGT
AGXT
AHSG
AIF1
CRYBG1
AK4
ALAS1
ALDH1A1
ALDH1B1
ALDH9A1
ALDH3A2
ABCD2
ALDOC
ALOX5AP
ALOX15B
ALPI
ALPL
AMPD2
AMT
AMY1B
AMY1C
AMY1A
ANGPT1
SLC25A5
ANXA2
ANXA3
ANXA4
ANXA6
AOC2
AOX1
APOF
APBB2
APC
APLP1
APOA1
APOA4
APOB
APOC1
APOC2
APOC3
APOH
KLK3
FAS
FASLG
AQP1
AQP2
AQP3
AQP5
AQP7
AQP9
ABCC6
ARAF
AREG
ARF3
ARL4D
RHOC
ARHGDIB
ARNT
BMAL1
ARRB1
ARSL
ART4
ARVCF
ASAH1
ASGR1
ASL
ASPH
ASS1
SERPINC1
ZFHX3
ATF1
ATF3
ATM
RERE
ATP1B1
ATP1B3
FXYD2
ATP2A1
ATP2A2
ATP5F1A
ALDH7A1
ATP5F1B
ATP5F1C
ATP5MC1
ATP6V1C1
ATP6V0B
ATR
AUH
BAAT
BAD
ADGRB1
BAK1
BBS2
BBS4
BCAT1
BCKDHA
BCL2A1
BCL2L2
BCL9
BCR
BDH1
BGN
BID
BIK
BLM
BMI1
BMP1
BMP3
BMP4
BMP6
BMP8B
BMPR1A
POLR3D
BNIP3
BNIP3L
DST
BRCA2
BRDT
ZFP36L1
BSG
KLF5
BTG1
BUB1
BUB1B
C4BPA
C4BPB
C5
C5AR1
C8A
C8B
OSGIN2
MRPL49
TMEM50B
SLC25A20
CAD
CALB1
S100G
CALCR
CAMK2A
CASP2
CASP4
CASP6
CASP10
CAV2
RUNX1
CCKAR
KRIT1
CCND2
CCND3
CCNE1
CCNF
CCNG2
CD3D
CD7
CD9
CD80
CD34
CD36
ENTPD5
CD40
CD58
CD59
CD63
CD68
CD69
CD74
ADGRE5
CD151
CDK11B
CDC6
CDC20
CDC25C
CDC27
CDH2
CDH11
CDH17
CDKN1C
CDKN2B
CDKN2C
CDKN3
CDO1
CDS1
CLGN
CEACAM5
CEBPA
CEBPD
CENPA
CENPC
CENPE
CENPF
CFL1
CFL2
CTSC
CHAT
CHD2
CHD3
FOXN3
CHKA
CHML
CHN2
CHRM3
CHRM4
CHRM5
CKB
CIRBP
CKM
AP1S1
CLCN3
CLCN5
CLK3
TPP1
CLN3
CLN5
CLTB
CCR6
CCR7
LTB4R
CNN1
COL1A2
COL3A1
COL6A1
COL6A3
COL7A1
KLF6
MAP3K8
COX11
CPB2
CPN1
CPN2
CPS1
CPT1B
CPT2
ATF2
CREBBP
ATF6B
CRYGS
CRYM
CSF3R
CSN1S1
CSN2
CSNK2A2
CSNK2B
CSRP1
CSRP2
CSTA
CSTF2
CCN2
CTH
CTNND1
CTPS1
CTRL
CTSO
CYB5A
CYBA
CYBB
CYP2A6
CYP2A13
CYP2J2
CYP3A5
CYP8B1
CYP11A1
CYP11B1
CYP24A1
DAB2
CD55
DGKG
DAP
DAPK3
DARS1
DAXX
DBN1
DCT
DDB2
DDC
GADD45A
DDIT3
DDX5
DMXL1
DDX11
DECR1
DEFA1
DES
DFFA
DFFB
TIMM8A
GSDME
DHCR24
CYB5R3
DIO2
DLD
DLG1
DLX2
DLX6
DMPK
DNASE1
DNASE1L1
DNASE1L3
DYNC1H1
DYNC1LI2
DNMT1
DPYD
DPYSL2
DPYSL3
SLC26A3
DRG2
DSC2
TSC22D3
DSPP
SLC26A2
HBEGF
DUSP1
DUSP4
DUSP5
E2F3
E2F5
ECH1
ECT2
EEF1A2
EEF1B2
EFNA1
EFNA4
EFNB2
MEGF6
MEGF8
EGR2
EGR3
EGR4
EHHADH
EIF4A1
EIF4EBP1
EIF5
SERPINB1
ELAVL3
ELF3
ELF4
ELK4
MARK2
EMP1
EMP3
ADGRE1
CTTN
ENDOG
ENO1
ENSA
EP300
EPAS1
EPB41L1
EPHX1
EPO
EPS8
EPS15
ERCC1
EREG
ERCC3
ERCC5
ERF
ETFB
ETS2
ETV4
ETV5
MECOM
EXTL2
EZH2
F2RL1
FAH
BPTF
FANCB
FANCG
FAT1
FBLN2
EFEMP1
FBP1
FCER1G
FCGR2B
FDX1
FDXR
FGA
FGB
FGF7
FGFR3
FGFR4
FH
FHL1
VEGFD
FOXM1
FOXO1
FLNA
FLNB
FLT1
FMO1
FMO5
FMR1
FRK
FRZB
FSHB
CENPI
NR5A1
FUT6
FUT8
FZD2
IFI6
G6PC1
GAB1
GABPA
GAD1
B4GALNT1
GALNT1
GALNT3
GAP43
GAPDH
GAS2
GATA1
GATA4
GATA6
GBE1
GCKR
GCNT2
GDI1
GEM
GFAP
GFPT1
GGT1
GJA1
GJA5
GJB1
GLA
GCLC
GCLM
GLDC
GLI2
GLS
GLUD1
GLUD2
GLUL
GMDS
GML
GNA15
GNAI1
GNAI2
GNAI3
GNAO1
GNG4
GNL1
GOLGA3
GOT1
SFN
GPC1
MKNK2
GPT
GPX1
GPX2
GPX3
GPX4
GPX5
GRB10
GRB14
CXCL1
PDIA3
GSK3A
GSN
GSTA2
GSTA4
GSTM3
GSTM4
GSTM5
GSTT1
GSTT2
MSH6
GTF2E2
GTF2H1
GTF2H4
GUCA1B
GYPA
GYPC
GYS1
GZMA
GZMB
H1-2
H1-5
H2AC4
H2AX
H2BC5
H2BC4
HSD17B10
HAL
HBB
HBG2
SERPIND1
HCLS1
HDAC1
HDC
HDGF
HDLBP
HELLS
HGF
HHEX
HIVEP2
HLA-B
HLA-DQA1
HLA-DQB1
HLA-DRB1
HLF
MR1
HLCS
HMBS
HMGB2
HMGCL
HMGCS1
HMGCS2
HMGA1
HMMR
HMOX2
NR4A1
FOXA1
FOXA3
ONECUT1
HNRNPA2B1
HNRNPD
HNRNPH1
HNRNPH3
HNRNPK
HOXA3
HOXA4
HOXA5
HOXB6
HOXD1
HP
HPR
HRH1
HES1
HSD3B1
HSD3B2
HSD17B4
HSF2
HSF4
DNAJB2
DNAJA1
HSPA1A
HSPA1B
HSPA2
HSPA6
HSPD1
HSPE1
HSPG2
TNC
IARS1
IBSP
ICAM3
ICAM4
ID1
ID2
ID3
IDH1
IDH3B
IDI1
CFI
IFIT1
IFNA4
IFNAR1
IFNB1
IFNGR1
IFNGR2
IFRD1
IGFBP1
IGFBP2
IGFBP4
IGFBP7
CCN1
RBPJ
IGSF1
IHH
IL1R1
IL1RAP
IL1RN
IL4
IL4R
IL5
IL6ST
IL7
IL10RB
IL11
IL12B
IL13
TNFRSF9
IL18
IMPA2
IDO1
INHA
INHBB
INS
INSL3
PDX1
IRAK1
IRF3
IRS1
ITGA2
ITGA2B
ITGAM
ITGAX
ITGB2
ITIH1
ITIH3
ITPR1
ITPR2
JAK1
JUNB
JUND
JUP
KCNJ10
KCNJ14
KIF2A
KLK2
KNG1
KIFC1
KPNA3
KPNA4
KRAS
KRT1
KRT8
KRT15
KRT18
KRT19
LAD1
LAIR2
LAMB2
RPSA
STMN1
LBR
LCAT
LCT
LDHA
LEP
LEPR
LGALS3BP
LGALS8
LGALS9
LHB
LHCGR
LIF
LIFR
LIM2
ABLIM1
LIPA
LIPC
LIPE
FADS3
LMAN1
LMNA
LMNB1
LMO7
LNPEP
LOX
LPO
IRAG2
LSS
BCAM
TM4SF1
MXD1
MAD2L1
SMAD4
SMAD5
SMAD6
SMAD7
MAFG
MAN1A1
MAN2C1
MAP1B
MAT1A
MAZ
MBP
MCM2
MCM3
MCM4
MCM6
MCM7
CD46
MDH1
MDK
MEIS1
MEIS2
MAP3K1
MAP3K3
MAP3K4
MEN1
MEP1A
MGAT5
MIA2
KITLG
MGP
MGST1
MGST2
MICB
MITF
ATXN3
MKI67
MLH1
MAP3K9
KMT2A
MLLT3
MMP10
MMP11
ALDH6A1
MOCS2
MOS
MPZ
MRE11
MYO1B
CITED1
MSH2
MSH5
MST1
MSX1
MT1A
MT1G
MT1M
MT2A
MT-ATP6
MT-CYB
NUDT1
MTIF2
MT-ND1
MT-ND2
MT-ND3
MTTP
MTR
MUC1
MUC2
MUTYH
MVD
MXI1
MYB
MYBL1
MYBL2
MYD88
GADD45B
MYH1
MYH3
MYH9
MYH11
MYL5
MYO1A
MYO5A
MYO6
MYO7A
MYOD1
PPP1R12A
NACA
NAGLU
NAP1L4
NBN
NCF2
NCF4
NDUFA3
NDUFA4
NEB
NDUFS1
NDUFS3
NEDD8
NEDD9
NEFM
NEK1
NF1
NFATC2
NFATC4
NFE2
NFIC
NFIL3
NFKBIB
TONSL
NFYA
NINJ2
NMB
NME1
NME4
NONO
NOTCH1
NOTCH4
NPAS2
NPM1
NPPA
NPPB
NRAS
NT5E
NTS
NUCB1
NUCB2
NUP88
OAS1
OAS3
OGG1
OLR1
OMG
ORC1
ORC2
ORM1
ORM2
CLDN11
OXTR
P2RY2
P4HA1
P4HB
PA2G4
PEBP1
PAEP
PAFAH1B1
PRDX1
SERPINB2
PAK1
PBX3
PCBP2
PCCA
PCNA
PCSK5
PCYT1A
PDE4C
PDGFB
PDGFRA
PDGFRL
PDK1
PDK3
PDK4
ENPP1
ENPP2
ENPP3
PECAM1
SERPINF1
PEX6
PEX13
PEX14
ATP8B1
PFKFB4
PFKP
PFN1
PGAM1
PGC
PGD
PGM1
ABCB4
PHKA2
PHKB
SERPINA4
SERPINE2
SERPINB9
SERPINI1
PIK3C2A
PIK3C2B
PIK3C2G
PIK3C3
PIK3R2
PI4KA
PIN1
PITX2
PKM
PKP2
PLAG1
PLAGL1
PLAUR
PLCG1
PLD1
PLEC
SERPINF2
PLIN1
FXYD1
PLOD2
PLS1
PLSCR1
PLTP
PMAIP1
PMP22
EXOSC9
UBL3
POLA1
POLD2
POLE
POLE2
POLH
POLR2A
POLR2C
POMC
PON2
POU2AF1
[truncated: 2,637 more rows]
