# Supplementary material for: Exploring the mechanisms underlying quercetin, a key component of Achyranthis Bidentatae Radix, against intervertebral disc degeneration
Source: Front Immunol. 2026 Mar 10;17:1744969. doi: 10.3389/fimmu.2026.1744969 (PMC13008645; doi:10.3389/fimmu.2026.1744969)
Supplement: Supplementary file 10 [file Table8.xls]

## Sheet: BP
Supplementary Table S8. GO enrichment analysis performed on the intersecting genes to investigate their functional annotations in BP.
Category	Term		Count	%	PValue	Genes	List Total	Pop Hits	Pop Total	Fold Enrichment	Bonferroni	Benjamini	FDR
GOTERM_BP_DIRECT	GO:0070374	positive regulation of ERK1 and ERK2 cascade	7	23.333333333333332	8.47061e-07	NOTCH1, FLT4, F2R, KDR, TEK, CD36, ADRA1A	30	228	19734	20.19561403508772	0.000652871	0.000653084	0.000620049
GOTERM_BP_DIRECT	GO:0007204	positive regulation of cytosolic calcium ion concentration	6	20	2.94934e-06	EDNRA, TRPC6, F2R, CD36, ESR1, ADRA1A	30	156	19734	25.300000000000004	0.0022713645682482797	0.0011369723380770295	0.00107946
GOTERM_BP_DIRECT	GO:0010629	negative regulation of gene expression	7	23.333333333333332	5.01559e-06	SFRP1, NOTCH1, KDR, PPARG, CD36, ESR1, CD34	30	310	19734	14.853548387096776	0.003859560969559084	0.001289006199071958	0.0012238
GOTERM_BP_DIRECT	GO:0010628	positive regulation of gene expression	8	26.666666666666668	6.94906e-06	EGR1, CDH5, NOTCH1, NOS3, PPARG, CD36, CD34, ATF3	30	509	19734	10.338703339882121	0.005343413713392642	0.001339430548165403	0.00127168
GOTERM_BP_DIRECT	GO:0001525	angiogenesis	6	20	3.31338e-05	NOTCH1, EPAS1, NOS3, FLT4, KDR, TEK	30	257	19734	15.357198443579767	0.02522302224789752	0.004342829462840248	0.00412315
GOTERM_BP_DIRECT	GO:0008285	negative regulation of cell population proliferation	7	23.333333333333332	3.37963e-05	CDH5, SFRP1, NOTCH1, NOS3, F2R, HMGA1, ADRA1A	30	434	19734	10.609677419354838	0.02572085228258658	0.004342829462840248	0.00412315
GOTERM_BP_DIRECT	GO:0071456	cellular response to hypoxia	5	16.666666666666664	5.30668e-05	SFRP1, EGLN3, NOTCH1, EPAS1, PPARG	30	142	19734	23.161971830985912	0.04008987013175125	0.005844932568910469	0.00554927
GOTERM_BP_DIRECT	GO:0045893	positive regulation of DNA-templated transcription	8	26.666666666666668	6.07709e-05	EGR1, SFRP1, NOTCH1, NOTCH4, F2R, HMGA1, PPARG, ESR1	30	713	19734	7.380645161290323	0.045775002957844424	0.005856795704529839	0.00556054
GOTERM_BP_DIRECT	GO:0043627	response to estrogen	4	13.333333333333334	7.50567e-05	KRT19, PPARG, TEK, ESR1	30	56	19734	46.98571428571428	0.05622822328457033	0.0064298591324965714	0.00610461
GOTERM_BP_DIRECT	GO:0045766	positive regulation of angiogenesis	5	16.666666666666664	9.06929e-05	CDH5, NOS3, KDR, TEK, CD34	30	163	19734	20.177914110429448	0.06753847795727552	0.006992422053383407	0.00663872
GOTERM_BP_DIRECT	GO:0001666	response to hypoxia	5	16.666666666666664	0.00012469	EGR1, EDNRA, EGLN3, EPAS1, TEK	30	177	19734	18.581920903954803	0.09166521317454213	0.008739660568030728	0.00829758
GOTERM_BP_DIRECT	GO:0043410	positive regulation of MAPK cascade	5	16.666666666666664	0.000157253	FLT4, F2R, KDR, TEK, ADRA1A	30	188	19734	17.49468085106383	0.11418917213507473	0.010103527488446954	0.00959245
GOTERM_BP_DIRECT	GO:0007275	multicellular organism development	4	13.333333333333334	0.000225388	CDH5, FLT4, KDR, TEK	30	81	19734	32.48395061728395	0.1595294797434752	0.013367216510160738	0.0126911
GOTERM_BP_DIRECT	GO:0001944	vasculature development	3	10	0.000247049	CDH5, FLT4, NOTCH4	30	16	19734	123.338	0.1734527463871106	0.013605332718017967	0.0129171
GOTERM_BP_DIRECT	GO:0045944	positive regulation of transcription by RNA polymerase II	9	30	0.000338818	EGR1, NOTCH1, EPAS1, TFR2, NOTCH4, HMGA1, PPARG, ESR1, ATF3	30	1256	19734	4.713535031847134	0.2299292454187315	0.017415240988200343	0.0165343
GOTERM_BP_DIRECT	GO:0007200	phospholipase C-activating G protein-coupled receptor signaling pathway	4	13.333333333333334	0.000419227	EDNRA, F2R, ESR1, ADRA1A	30	100	19734	26.311999999999998	0.276237183442253	0.02020148567207801	0.0191796
GOTERM_BP_DIRECT	GO:0051894	positive regulation of focal adhesion assembly	3	10	0.000663021	SFRP1, KDR, TEK	30	26	19734	75.9	0.4003195813590791	0.03006993305624901	0.0285489
GOTERM_BP_DIRECT	GO:0007219	Notch signaling pathway	4	13.333333333333334	0.00076699	PTP4A3, KRT19, NOTCH1, NOTCH4	30	123	19734	21.39186991869919	0.44654581399721305	0.03011371703288669	0.0285905
GOTERM_BP_DIRECT	GO:0008284	positive regulation of cell population proliferation	6	20	0.000775435	SFRP1, NOTCH1, FLT4, F2R, KDR, ATF3	30	506	19734	7.800000000000001	0.4501404937397472	0.03011371703288669	0.0285905
GOTERM_BP_DIRECT	GO:0030335	positive regulation of cell migration	5	16.666666666666664	0.00078116	CDH5, NOTCH1, FLT4, F2R, KDR	30	287	19734	11.459930313588849	0.4525639892907226	0.03011371703288669	0.0285905
GOTERM_BP_DIRECT	GO:0001569	branching involved in blood vessel morphogenesis	3	10	0.0010063568897829996	EDNRA, NOTCH4, KDR	30	32	19734	61.6688	0.5398909907269721	0.03649938036236238	0.0346531
GOTERM_BP_DIRECT	GO:0035924	cellular response to vascular endothelial growth factor stimulus	3	10	0.0010703081393710885	NOTCH1, FLT4, KDR	30	33	19734	59.800000000000004	0.5620495505035075	0.03649938036236238	0.0346531
GOTERM_BP_DIRECT	GO:0032496	response to lipopolysaccharide	4	13.333333333333334	0.0010927147959469323	NOTCH1, NOS3, F2R, SELE	30	139	19734	18.929496402877696	0.5695584514868313	0.03649938036236238	0.0346531
GOTERM_BP_DIRECT	GO:0048873	homeostasis of number of cells within a tissue	3	10	0.0011361674820968835	NOTCH1, NOS3, F2R	30	34	19734	58.04117647058824	0.5837557863214873	0.03649938036236238	0.0346531
GOTERM_BP_DIRECT	GO:0002040	sprouting angiogenesis	3	10	0.0012735890382811897	NOTCH1, FLT4, TEK	30	36	19734	54.81666666666667	0.6256495814096553	0.03927748594059189	0.0372907
GOTERM_BP_DIRECT	GO:2000352	negative regulation of endothelial cell apoptotic process	3	10	0.0014185788475982108	CDH5, KDR, TEK	30	38	19734	51.93157894736842	0.6652933468493343	0.04206631890377771	0.0399385
GOTERM_BP_DIRECT	GO:0001974	blood vessel remodeling	3	10	0.0015710943692598953	EDNRA, EPAS1, NOS3	30	40	19734	49.33500000000001	0.7024777600427592	0.04486347254442146	0.0425941
GOTERM_BP_DIRECT	GO:0030513	positive regulation of BMP signaling pathway	3	10	0.0019850305234639974	CDH5, NOTCH1, KDR	30	45	19734	43.85333333333334	0.783892551931072	0.0546592333425265	0.0518944
GOTERM_BP_DIRECT	GO:0035914	skeletal muscle cell differentiation	3	10	0.0022555686996074435	EGR1, NOTCH1, ATF3	30	48	19734	41.112500000000004	0.8246563800262507	0.059781309953689424	0.0567574
GOTERM_BP_DIRECT	GO:0072089	stem cell proliferation	3	10	0.002349412804867601	KDR, CD34, NES	30	49	19734	40.27346938775511	0.8369222945509662	0.059781309953689424	0.0567574
GOTERM_BP_DIRECT	GO:0000122	negative regulation of transcription by RNA polymerase II	7	23.333333333333332	0.00240365837686689	EGR1, NOTCH1, NOTCH4, PPARG, CD36, ESR1, ATF3	30	963	19734	4.781516095534787	0.8436176702935334	0.059781309953689424	0.0567574
GOTERM_BP_DIRECT	GO:0033674	positive regulation of kinase activity	3	10	0.0029505937157866973	FLT4, KDR, TEK	30	55	19734	35.88	0.8975387433298132	0.07109086733973574	0.0674948
GOTERM_BP_DIRECT	GO:0010595	positive regulation of endothelial cell migration	3	10	0.00421958652650797	FLT4, KDR, TEK	30	66	19734	29.900000000000002	0.9616186791707376	0.09858488521023166	0.0935981
GOTERM_BP_DIRECT	GO:0003207	cardiac chamber formation	2	6.666666666666667	0.0044023820958730584	EDNRA, NOTCH1	30	3	19734	438.5333333333333	0.9666844145397273	0.09983048811523906	0.0947807
GOTERM_BP_DIRECT	GO:0045668	negative regulation of osteoblast differentiation	3	10	0.004602433554440428	SFRP1, NOTCH1, PPARG	30	69	19734	28.6	0.9714662369793515	0.10138503629924486	0.0962566
GOTERM_BP_DIRECT	GO:0001938	positive regulation of endothelial cell proliferation	3	10	0.005000777926621556	FLT4, KDR, TEK	30	72	19734	27.408333333333335	0.9790427900526905	0.10709999392847833	0.101682
GOTERM_BP_DIRECT	GO:0030514	negative regulation of BMP signaling pathway	3	10	0.0052748841577493315	SFRP1, NOTCH1, PPARG	30	74	19734	26.66756756756757	0.9830536000969015	0.1099171806925604	0.104357
GOTERM_BP_DIRECT	GO:0008217	regulation of blood pressure	3	10	0.005698759549517495	EDNRA, NOS3, PPARG	30	77	19734	25.62857142857143	0.98779989626755	0.10995493673152743	0.104393
GOTERM_BP_DIRECT	GO:0003157	endocardium development	2	6.666666666666667	0.005865679998541636	NOTCH1, KDR	30	4	19734	328.9	0.9892811881630824	0.10995493673152743	0.104393
GOTERM_BP_DIRECT	GO:0014034	neural crest cell fate commitment	2	6.666666666666667	0.005865679998541636	EDNRA, SFRP1	30	4	19734	328.9	0.9892811881630824	0.10995493673152743	0.104393
GOTERM_BP_DIRECT	GO:0071504	cellular response to heparin	2	6.666666666666667	0.005865679998541636	EGR1, SFRP1	30	4	19734	328.9	0.9892811881630824	0.10995493673152743	0.104393
GOTERM_BP_DIRECT	GO:0006919	activation of cysteine-type endopeptidase activity involved in apoptotic process	3	10	0.005989763090433401	EGLN3, F2R, PPARG	30	79	19734	24.97974683544304	0.9902646676868708	0.10995493673152743	0.104393
GOTERM_BP_DIRECT	GO:0030324	lung development	3	10	0.006438800388510285	NOTCH1, EPAS1, NOS3	30	82	19734	24.06585365853659	0.9931284539426012	0.11544918836142862	0.109609
GOTERM_BP_DIRECT	GO:0030509	BMP signaling pathway	3	10	0.0070607054137073666	EGR1, SFRP1, PPARG	30	86	19734	22.94651162790698	0.9957596665451762	0.12280523615912149	0.116593
GOTERM_BP_DIRECT	GO:0072011	glomerular endothelium development	2	6.666666666666667	0.00732690124944175	EDNRA, CD34	30	5	19734	263.12	0.9965515743695476	0.12280523615912149	0.116593
GOTERM_BP_DIRECT	GO:0060687	regulation of branching involved in prostate gland morphogenesis	2	6.666666666666667	0.00732690124944175	SFRP1, ESR1	30	5	19734	263.12	0.9965515743695476	0.12280523615912149	0.116593
GOTERM_BP_DIRECT	GO:0060527	prostate epithelial cord arborization involved in prostate glandular acinus morphogenesis	2	6.666666666666667	0.008786048690224554	SFRP1, ESR1	30	6	19734	219.26666666666665	0.9988906461405211	0.14412858596091768	0.136838
GOTERM_BP_DIRECT	GO:0042415	norepinephrine metabolic process	2	6.666666666666667	0.010243125159687989	EDNRA, EPAS1	30	7	19734	187.94285714285712	0.9996431428954785	0.1611724387371314	0.15302
GOTERM_BP_DIRECT	GO:0045937	positive regulation of phosphate metabolic process	2	6.666666666666667	0.010243125159687989	FLT4, KDR	30	7	19734	187.94285714285712	0.9996431428954785	0.1611724387371314	0.15302
GOTERM_BP_DIRECT	GO:0007005	mitochondrion organization	3	10	0.01055739024173103	EDNRA, EPAS1, NOS3	30	106	19734	18.616981132075473	0.9997206429802142	0.16279495752749248	0.15456
GOTERM_BP_DIRECT	GO:0007169	cell surface receptor protein tyrosine kinase signaling pathway	3	10	0.011529533333405086	FLT4, KDR, TEK	30	111	19734	17.778378378378378	0.9998690784265852	0.17017473438727415	0.161567
GOTERM_BP_DIRECT	GO:0033993	response to lipid	2	6.666666666666667	0.011698133492251012	PPARG, CD36	30	8	19734	164.45	0.9998852127614789	0.17017473438727415	0.161567
GOTERM_BP_DIRECT	GO:0007221	positive regulation of transcription of Notch receptor target	2	6.666666666666667	0.011698133492251012	NOTCH1, NOTCH4	30	8	19734	164.45	0.9998852127614789	0.17017473438727415	0.161567
GOTERM_BP_DIRECT	GO:0070168	negative regulation of biomineral tissue development	2	6.666666666666667	0.013151076517709357	NOTCH1, NOS3	30	9	19734	146.17777777777778	0.9999630794741112	0.1778856139500687	0.168888
GOTERM_BP_DIRECT	GO:0061042	vascular wound healing	2	6.666666666666667	0.013151076517709357	KDR, CD34	30	9	19734	146.17777777777778	0.9999630794741112	0.1778856139500687	0.168888
GOTERM_BP_DIRECT	GO:0002070	epithelial cell maturation	2	6.666666666666667	0.013151076517709357	EPAS1, KDR	30	9	19734	146.17777777777778	0.9999630794741112	0.1778856139500687	0.168888
GOTERM_BP_DIRECT	GO:0090037	positive regulation of protein kinase C signaling	2	6.666666666666667	0.013151076517709357	FLT4, ADRA1A	30	9	19734	146.17777777777778	0.9999630794741112	0.1778856139500687	0.168888
GOTERM_BP_DIRECT	GO:0034121	regulation of toll-like receptor signaling pathway	2	6.666666666666667	0.014601957065046932	CD36, ESR1	30	10	19734	131.56	0.9999881254501425	0.18455916224838007	0.175223
GOTERM_BP_DIRECT	GO:0001945	lymph vessel development	2	6.666666666666667	0.014601957065046932	FLT4, KDR	30	10	19734	131.56	0.9999881254501425	0.18455916224838007	0.175223
GOTERM_BP_DIRECT	GO:0071372	cellular response to follicle-stimulating hormone stimulus	2	6.666666666666667	0.014601957065046932	EDNRA, NOTCH1	30	10	19734	131.56	0.9999881254501425	0.18455916224838007	0.175223
GOTERM_BP_DIRECT	GO:2000048	negative regulation of cell-cell adhesion mediated by cadherin	2	6.666666666666667	0.014601957065046932	NOTCH1, NOTCH4	30	10	19734	131.56	0.9999881254501425	0.18455916224838007	0.175223
GOTERM_BP_DIRECT	GO:0003158	endothelium development	2	6.666666666666667	0.016050777955293683	KDR, CD34	30	11	19734	119.6	0.9999961810722949	0.1995991903795392	0.189503
GOTERM_BP_DIRECT	GO:0030154	cell differentiation	5	16.666666666666664	0.01657714354204743	SFRP1, NOTCH1, NOTCH4, PPARG, TEK	30	678	19734	4.85103244837758	0.9999974720433198	0.20136616266605495	0.19118
GOTERM_BP_DIRECT	GO:0016525	negative regulation of angiogenesis	3	10	0.01671521972844036	PPARG, TEK, CD36	30	135	19734	14.617777777777778	0.9999977314235868	0.20136616266605495	0.19118
GOTERM_BP_DIRECT	GO:2001214	positive regulation of vasculogenesis	2	6.666666666666667	0.017497542008844146	KDR, CD34	30	12	19734	109.63333333333333	0.9999987718802358	0.2075477675202898	0.197049
GOTERM_BP_DIRECT	GO:0043114	regulation of vascular permeability	2	6.666666666666667	0.01894225204329646	CDH5, TEK	30	13	19734	101.19999999999999	0.9999996050746579	0.20863537607687957	0.198082
GOTERM_BP_DIRECT	GO:0048584	positive regulation of response to stimulus	2	6.666666666666667	0.01894225204329646	FLT4, KDR	30	13	19734	101.19999999999999	0.9999996050746579	0.20863537607687957	0.198082
GOTERM_BP_DIRECT	GO:0060100	positive regulation of phagocytosis, engulfment	2	6.666666666666667	0.01894225204329646	PPARG, CD36	30	13	19734	101.19999999999999	0.9999996050746579	0.20863537607687957	0.198082
GOTERM_BP_DIRECT	GO:0032966	negative regulation of collagen biosynthetic process	2	6.666666666666667	0.01894225204329646	NOTCH1, PPARG	30	13	19734	101.19999999999999	0.9999996050746579	0.20863537607687957	0.198082
GOTERM_BP_DIRECT	GO:0031401	positive regulation of protein modification process	2	6.666666666666667	0.01894225204329646	FLT4, KDR	30	13	19734	101.19999999999999	0.9999996050746579	0.20863537607687957	0.198082
GOTERM_BP_DIRECT	GO:0050728	negative regulation of inflammatory response	3	10	0.019617306937031048	CDH5, PPARG, TEK	30	147	19734	13.424489795918367	0.9999997677074348	0.21206228869346785	0.201335
GOTERM_BP_DIRECT	GO:0043086	negative regulation of catalytic activity	2	6.666666666666667	0.02038491086837119	NOTCH1, NES	30	14	19734	93.97142857142856	0.9999998730115324	0.21206228869346785	0.201335
GOTERM_BP_DIRECT	GO:0051152	positive regulation of smooth muscle cell differentiation	2	6.666666666666667	0.02038491086837119	NOTCH1, NOTCH4	30	14	19734	93.97142857142856	0.9999998730115324	0.21206228869346785	0.201335
GOTERM_BP_DIRECT	GO:0060354	negative regulation of cell adhesion molecule production	2	6.666666666666667	0.02038491086837119	NOTCH1, NOTCH4	30	14	19734	93.97142857142856	0.9999998730115324	0.21206228869346785	0.201335
GOTERM_BP_DIRECT	GO:0043524	negative regulation of neuron apoptotic process	3	10	0.02062862730481205	F2R, KDR, NES	30	151	19734	13.068874172185431	0.9999998951787104	0.21206228869346785	0.201335
GOTERM_BP_DIRECT	GO:0090090	negative regulation of canonical Wnt signaling pathway	3	10	0.021923016380806966	EGR1, SFRP1, NOTCH1	30	156	19734	12.650000000000002	0.9999999621894377	0.22240323196844963	0.211153
GOTERM_BP_DIRECT	GO:0015909	long-chain fatty acid transport	2	6.666666666666667	0.02326408612357021	PPARG, CD36	30	16	19734	82.225	0.9999999868723248	0.22995654360605938	0.218325
GOTERM_BP_DIRECT	GO:0050793	regulation of developmental process	2	6.666666666666667	0.02326408612357021	NOTCH1, NOTCH4	30	16	19734	82.225	0.9999999868723248	0.22995654360605938	0.218325
GOTERM_BP_DIRECT	GO:0030194	positive regulation of blood coagulation	2	6.666666666666667	0.0247006081591636	F2R, CD36	30	17	19734	77.38823529411765	0.9999999957795178	0.2380521111339392	0.226011
GOTERM_BP_DIRECT	GO:0045987	positive regulation of smooth muscle contraction	2	6.666666666666667	0.0247006081591636	F2R, ADRA1A	30	17	19734	77.38823529411765	0.9999999957795178	0.2380521111339392	0.226011
GOTERM_BP_DIRECT	GO:0071380	cellular response to prostaglandin E stimulus	2	6.666666666666667	0.026135090198006597	SFRP1, PPARG	30	18	19734	73.08888888888889	0.9999999986432141	0.24573359198369618	0.233303
GOTERM_BP_DIRECT	GO:0043129	surfactant homeostasis	2	6.666666666666667	0.026135090198006597	EPAS1, KDR	30	18	19734	73.08888888888889	0.9999999986432141	0.24573359198369618	0.233303
GOTERM_BP_DIRECT	GO:0038084	vascular endothelial growth factor signaling pathway	2	6.666666666666667	0.027567535033978546	FLT4, KDR	30	19	19734	69.2421052631579	0.9999999995638503	0.2530305894190174	0.240231
GOTERM_BP_DIRECT	GO:0003203	endocardial cushion morphogenesis	2	6.666666666666667	0.027567535033978546	NOTCH1, NOS3	30	19	19734	69.2421052631579	0.9999999995638503	0.2530305894190174	0.240231
GOTERM_BP_DIRECT	GO:0003094	glomerular filtration	2	6.666666666666667	0.028997945456481187	EDNRA, CD34	30	20	19734	65.78	0.9999999998598043	0.26302842290525874	0.249723
GOTERM_BP_DIRECT	GO:0043523	regulation of neuron apoptotic process	2	6.666666666666667	0.03042632425286353	EGR1, EGLN3	30	21	19734	62.64761904761905	0.9999999999549382	0.26358085392087394	0.250248
GOTERM_BP_DIRECT	GO:0042953	lipoprotein transport	2	6.666666666666667	0.03042632425286353	PPARG, CD36	30	21	19734	62.64761904761905	0.9999999999549382	0.26358085392087394	0.250248
GOTERM_BP_DIRECT	GO:0003184	pulmonary valve morphogenesis	2	6.666666666666667	0.03042632425286353	NOTCH1, NOS3	30	21	19734	62.64761904761905	0.9999999999549382	0.26358085392087394	0.250248
GOTERM_BP_DIRECT	GO:0071391	cellular response to estrogen stimulus	2	6.666666666666667	0.03042632425286353	SFRP1, ESR1	30	21	19734	62.64761904761905	0.9999999999549382	0.26358085392087394	0.250248
GOTERM_BP_DIRECT	GO:0006939	smooth muscle contraction	2	6.666666666666667	0.03185267420426195	EDNRA, ADRA1A	30	22	19734	59.8	0.999999999985517	0.2697558572076735	0.256111
GOTERM_BP_DIRECT	GO:0030279	negative regulation of ossification	2	6.666666666666667	0.03185267420426195	SFRP1, NOTCH1	30	22	19734	59.8	0.999999999985517	0.2697558572076735	0.256111
GOTERM_BP_DIRECT	GO:0051897	positive regulation of phosphatidylinositol 3-kinase/protein kinase B signal transduction	3	10	0.032188766359411106	F2R, KDR, TEK	30	192	19734	10.278125000000001	0.9999999999889185	0.2697558572076735	0.256111
GOTERM_BP_DIRECT	GO:0007165	signal transduction	6	20	0.032729857296631165	EDNRA, EPAS1, PPARG, ESR1, CD34, ADRA1A	30	1240	19734	3.182903225806452	0.9999999999927999	0.27134107500755517	0.257616
GOTERM_BP_DIRECT	GO:0071404	cellular response to low-density lipoprotein particle stimulus	2	6.666666666666667	0.0332769980907191	PPARG, CD36	30	23	19734	57.199999999999996	0.9999999999953454	0.2729421864674939	0.259136
GOTERM_BP_DIRECT	GO:0006355	regulation of DNA-templated transcription	5	16.666666666666664	0.03551794800655164	PTP4A3, NOTCH1, NOTCH4, HMGA1, ESR1	30	858	19734	3.833333333333333	0.9999999999992223	0.28825618855843493	0.273675
GOTERM_BP_DIRECT	GO:0048589	developmental growth	2	6.666666666666667	0.03611957876546617	NOTCH1, NOTCH4	30	25	19734	52.623999999999995	0.9999999999995193	0.28965413139350854	0.275002
GOTERM_BP_DIRECT	GO:0001934	positive regulation of protein phosphorylation	3	10	0.03660404067133353	FLT4, KDR, TEK	30	206	19734	9.579611650485438	0.9999999999996738	0.28965413139350854	0.275002
GOTERM_BP_DIRECT	GO:0060586	multicellular organismal-level iron ion homeostasis	2	6.666666666666667	0.037537841093910264	EPAS1, TFR2	30	26	19734	50.599999999999994	0.9999999999998456	0.28965413139350854	0.275002
GOTERM_BP_DIRECT	GO:0051928	positive regulation of calcium ion transport	2	6.666666666666667	0.037537841093910264	TRPC6, F2R	30	26	19734	50.599999999999994	0.9999999999998456	0.28965413139350854	0.275002
GOTERM_BP_DIRECT	GO:0043066	negative regulation of apoptotic process	4	13.333333333333334	0.0375686292339181	SFRP1, FLT4, KDR, TEK	30	507	19734	5.189743589743589	0.9999999999998493	0.28965413139350854	0.275002
GOTERM_BP_DIRECT	GO:0007507	heart development	3	10	0.03856448116394398	NOTCH1, PPARG, TEK	30	212	19734	9.308490566037737	0.9999999999999322	0.2943882671029783	0.279497
GOTERM_BP_DIRECT	GO:0001954	positive regulation of cell-matrix adhesion	2	6.666666666666667	0.03895408843566505	SFRP1, CD36	30	27	19734	48.72592592592592	0.9999999999999504	0.29444708023429167	0.279553
GOTERM_BP_DIRECT	GO:1902894	negative regulation of miRNA transcription	2	6.666666666666667	0.04036832355047011	PPARG, ESR1	30	28	19734	46.98571428571428	0.999999999999984	0.3021745384214801	0.286889
GOTERM_BP_DIRECT	GO:0001701	in utero embryonic development	3	10	0.04157940107356336	EDNRA, NOTCH1, NOS3	30	221	19734	8.929411764705883	0.999999999999994	0.3082472906511284	0.292655
GOTERM_BP_DIRECT	GO:0048662	negative regulation of smooth muscle cell proliferation	2	6.666666666666667	0.04319076813170013	NOS3, PPARG	30	30	19734	43.85333333333333	0.9999999999999983	0.31259832698928924	0.296786
GOTERM_BP_DIRECT	GO:0043123	positive regulation of canonical NF-kappaB signal transduction	3	10	0.04363769587899624	EDNRA, F2R, CD36	30	227	19734	8.693392070484581	0.9999999999999989	0.31259832698928924	0.296786
GOTERM_BP_DIRECT	GO:0045907	positive regulation of vasoconstriction	2	6.666666666666667	0.044598983098342176	F2R, ADRA1A	30	31	19734	42.438709677419354	0.9999999999999994	0.31259832698928924	0.296786
GOTERM_BP_DIRECT	GO:0001935	endothelial cell proliferation	2	6.666666666666667	0.044598983098342176	TEK, CD34	30	31	19734	42.438709677419354	0.9999999999999994	0.31259832698928924	0.296786
GOTERM_BP_DIRECT	GO:0019886	antigen processing and presentation of exogenous peptide antigen via MHC class II	2	6.666666666666667	0.044598983098342176	IFI30, HLA-DQB1	30	31	19734	42.438709677419354	0.9999999999999994	0.31259832698928924	0.296786
GOTERM_BP_DIRECT	GO:0048010	vascular endothelial growth factor receptor signaling pathway	2	6.666666666666667	0.044598983098342176	FLT4, KDR	30	31	19734	42.438709677419354	0.9999999999999994	0.31259832698928924	0.296786
GOTERM_BP_DIRECT	GO:0001958	endochondral ossification	2	6.666666666666667	0.047409412121030066	MMP16, TEK	30	33	19734	39.86666666666667	1	0.3293032139217494	0.312646

## Sheet: CC
Supplementary Table S8. GO enrichment analysis performed on the intersecting genes to investigate their functional annotations in CC.
Category	Term		Count	%	PValue	Genes	List Total	Pop Hits	Pop Total	Fold Enrichment	Bonferroni	Benjamini	FDR
GOTERM_CC_DIRECT	GO:0005886	plasma membrane	21	70	2.51684e-06	NOTCH1, TRPC6, NOS3, FLT4, NOTCH4, F2R, SELE, ESR1, ADRA1A, CDH5, KRT19, PTP4A3, EDNRA, SFRP1, MMP16, TFR2, KDR, TEK, CD36, CD34, HLA-DQB1	30	5592	20887	2.614610157367668	0.000249137	0.000168388	0.000147977
GOTERM_CC_DIRECT	GO:0005901	caveola	5	16.666666666666664	3.40178e-06	NOS3, F2R, CD36, SELE, ADRA1A	30	75	20887	46.41555555555556	0.00033672	0.000168388	0.000147977
GOTERM_CC_DIRECT	GO:0043235	receptor complex	6	20	1.33437e-05	NOTCH1, FLT4, KDR, PPARG, TEK, CD36	30	225	20887	18.566222222222223	0.0013201619378062635	0.000440342	0.000386967
GOTERM_CC_DIRECT	GO:0009897	external side of plasma membrane	7	23.333333333333332	2.30646e-05	CDH5, TFR2, KDR, CD36, SELE, CD34, HLA-DQB1	30	429	20887	11.36045066045066	0.002280819732917494	0.000498481	0.000438059
GOTERM_CC_DIRECT	GO:0009986	cell surface	8	26.666666666666668	2.51758e-05	CDH5, SFRP1, NOTCH1, MMP16, NOTCH4, F2R, TEK, CD36	30	657	20887	8.477727042110605	0.0024893330628034116	0.000498481	0.000438059
GOTERM_CC_DIRECT	GO:0045121	membrane raft	4	13.333333333333334	0.003059761982412323	KDR, TEK, CD36, SELE	30	211	20887	13.198736176935228	0.26168211589075396	0.050486072709803334	0.04436654874497869
GOTERM_CC_DIRECT	GO:0030666	endocytic vesicle membrane	3	10	0.004725606347264289	NOS3, CD36, HLA-DQB1	30	74	20887	28.225675675675674	0.3743373339946595	0.0668335754827378	0.058732536030284735
GOTERM_CC_DIRECT	GO:0005576	extracellular region	9	30	0.006432289097632307	SFRP1, NOTCH1, FLT4, NOTCH4, F2R, KDR, TEK, IFI30, CD34	30	2101	20887	2.982436934792956	0.4721026756162039	0.0795995775831998	0.06995114393675134
GOTERM_CC_DIRECT	GO:0090575	RNA polymerase II transcription regulator complex	3	10	0.01337746886849452	HMGA1, PPARG, ATF3	30	127	20887	16.446456692913387	0.7363960722642933	0.13633350382348225	0.11980823063275714
GOTERM_CC_DIRECT	GO:0005882	intermediate filament	3	10	0.014601575294978275	KRT19, DES, NES	30	133	20887	15.70451127819549	0.7668827011029846	0.13633350382348225	0.11980823063275714
GOTERM_CC_DIRECT	GO:0005654	nucleoplasm	12	40	0.015148167091498028	EGR1, CDH5, EGLN3, NOTCH1, EPAS1, FLT4, NOTCH4, HMGA1, PPARG, ESR1, ADRA1A, ATF3	30	4030	20887	2.073151364764268	0.7793424185473369	0.13633350382348225	0.11980823063275714
GOTERM_CC_DIRECT	GO:0016324	apical plasma membrane	4	13.333333333333334	0.018799907743723213	NOTCH1, TEK, CD36, CD34	30	410	20887	6.792520325203252	0.8472432336183815	0.15359683894645715	0.13497904028628055
GOTERM_CC_DIRECT	GO:0000785	chromatin	6	20	0.02016928188185801	EGR1, EPAS1, HMGA1, PPARG, ESR1, ATF3	30	1156	20887	3.6136678200692045	0.8669686449622992	0.15359683894645715	0.13497904028628055
GOTERM_CC_DIRECT	GO:0030054	cell junction	3	10	0.027627749675911823	CDH5, KDR, IFI30	30	187	20887	11.16951871657754	0.9375657234690561	0.1843044228159993	0.16196449277769634
GOTERM_CC_DIRECT	GO:0005911	cell-cell junction	3	10	0.029284268957172618	CDH5, DES, TEK	30	193	20887	10.822279792746116	0.947263087385878	0.1843044228159993	0.16196449277769634
GOTERM_CC_DIRECT	GO:0005829	cytosol	14	46.666666666666664	0.029786573384403926	EGLN3, NOTCH1, NOS3, EPAS1, FLT4, NOTCH4, HMGA1, IFI30, ESR1, ADRA1A, KRT19, SFRP1, DES, PPARG	30	5649	20887	1.725485336637753	0.949897342109665	0.1843044228159993	0.16196449277769634
GOTERM_CC_DIRECT	GO:0005667	transcription regulator complex	3	10	0.04553616954901971	EPAS1, HMGA1, ESR1	30	246	20887	8.490650406504066	0.9900873890037579	0.2651812226678207	0.23303804416263027

## Sheet: MF
Supplementary Table S8. GO enrichment analysis performed on the intersecting genes to investigate their functional annotations in MF.
Category	Term		Count	%	PValue	Genes	List Total	Pop Hits	Pop Total	Fold Enrichment	Bonferroni	Benjamini	FDR
GOTERM_MF_DIRECT	GO:0001228	DNA-binding transcription activator activity, RNA polymerase II-specific	7	23.333333333333332	7.75519e-05	EGR1, NOTCH1, EPAS1, NOTCH4, PPARG, ESR1, ATF3	30	493	19304	9.136443542934416	0.012868159653526723	0.007926366695701598	0.0075941237803129075
GOTERM_MF_DIRECT	GO:0005515	protein binding	29	96.66666666666667	9.49265e-05	NOTCH1, EPAS1, FLT4, NOTCH4, IFI30, ADRA1A, CDH5, EDNRA, KDR, CD36, CD34, EGR1, EGLN3, TRPC6, NOS3, F2R, HMGA1, SELE, ESR1, PTP4A3, SFRP1, KRT19, DES, TFR2, PPARG, TEK, NES, ATF3, HLA-DQB1	30	12754	19304	1.4631122262296796	0.01572848081504652	0.007926366695701598	0.0075941237803129075
GOTERM_MF_DIRECT	GO:0001221	transcription coregulator binding	3	10	0.0014814003567830828	HMGA1, PPARG, ESR1	30	38	19304	50.800000000000004	0.2193101174758999	0.05210480230249957	0.049920768673053485
GOTERM_MF_DIRECT	GO:0019838	growth factor binding	3	10	0.0015600240210329214	FLT4, KDR, TEK	30	39	19304	49.4974358974359	0.22950910012121029	0.05210480230249957	0.049920768673053485
GOTERM_MF_DIRECT	GO:0004714	transmembrane receptor protein tyrosine kinase activity	3	10	0.0015600240210329214	FLT4, KDR, TEK	30	39	19304	49.4974358974359	0.22950910012121029	0.05210480230249957	0.049920768673053485
GOTERM_MF_DIRECT	GO:0019899	enzyme binding	5	16.666666666666664	0.002201560971204262	EGR1, NOTCH1, HMGA1, PPARG, ESR1	30	372	19304	8.64874551971326	0.30792849022560687	0.05618309715299569	0.05382811703281024
GOTERM_MF_DIRECT	GO:0001223	transcription coactivator binding	3	10	0.002354980120185448	EPAS1, PPARG, ESR1	30	48	19304	40.21666666666667	0.325474294537787	0.05618309715299569	0.05382811703281024
GOTERM_MF_DIRECT	GO:0000987	cis-regulatory region sequence-specific DNA binding	3	10	0.003535810764197989	NOTCH1, NOTCH4, HMGA1	30	59	19304	32.71864406779661	0.44651840441305135	0.07381004970263302	0.07071621528395979
GOTERM_MF_DIRECT	GO:0019903	protein phosphatase binding	3	10	0.007870366734042181	CDH5, FLT4, PPARG	30	89	19304	21.68988764044944	0.7327446624330944	0.14603902717611605	0.13991763082741657
GOTERM_MF_DIRECT	GO:0043565	sequence-specific DNA binding	4	13.333333333333334	0.008760764559723489	EGR1, EPAS1, PPARG, ESR1	30	285	19304	9.03111111111111	0.7699581585849039	0.14630476814738225	0.14017223295557582
GOTERM_MF_DIRECT	GO:0005021	vascular endothelial growth factor receptor activity	2	6.666666666666667	0.011957389227094677	FLT4, KDR	30	8	19304	160.86666666666667	0.8658663775224134	0.17497423796630845	0.16763998847071468
GOTERM_MF_DIRECT	GO:0042802	identical protein binding	8	26.666666666666668	0.012572999135303601	SFRP1, NOTCH1, DES, KDR, PPARG, TEK, ESR1, ATF3	30	1737	19304	2.9635770485511417	0.8791254750233163	0.17497423796630845	0.16763998847071468
GOTERM_MF_DIRECT	GO:0046965	nuclear retinoid X receptor binding	2	6.666666666666667	0.026710095108072943	HMGA1, PPARG	30	18	19304	71.4962962962963	0.9891244671415044	0.3431219910037063	0.3287396320993593
GOTERM_MF_DIRECT	GO:0000978	RNA polymerase II cis-regulatory region sequence-specific DNA binding	6	20	0.03982554472775773	EGR1, EPAS1, HMGA1, PPARG, ESR1, ATF3	30	1279	19304	3.018608287724785	0.998871569888008	0.4750618549668244	0.4551490826029455
GOTERM_MF_DIRECT	GO:0038023	signaling receptor activity	3	10	0.044682584311114784	NOTCH1, NOTCH4, TEK	30	225	19304	8.579555555555556	0.9995162008675833	0.4758580728112994	0.4559119260467539
GOTERM_MF_DIRECT	GO:0003700	DNA-binding transcription factor activity	4	13.333333333333334	0.04559119260467539	EGR1, PPARG, ESR1, ATF3	30	536	19304	4.801990049751244	0.9995872840882203	0.4758580728112994	0.4559119260467539
GOTERM_MF_DIRECT	GO:0005112	Notch binding	2	6.666666666666667	0.04844109917290021	NOTCH1, NOTCH4	30	33	19304	38.997979797979795	0.999749528747001	0.4758625624631962	0.45591622750964905

## Sheet: KEGG
Supplementary Table S8. KEGG enrichment analysis.
Category	Term		Count	%	PValue	Genes	List Total	Pop Hits	Pop Total	Fold Enrichment	Bonferroni	Benjamini	FDR
KEGG_PATHWAY	hsa05200	Pathways in cancer	9	30	7.177875495284848E-5	EDNRA, EGLN3, NOTCH1, EPAS1, FLT4, NOTCH4, F2R, PPARG, ESR1	26	533	8840	5.74108818011257	0.007081161374040135	0.007106096740331999	0.006460087945756363
KEGG_PATHWAY	hsa04020	Calcium signaling pathway	6	20	6.241982619311989E-4	EDNRA, NOS3, FLT4, F2R, KDR, ADRA1A	26	254	8840	8.031496062992128	0.05994314576875459	0.030897813965594347	0.02808892178690395
KEGG_PATHWAY	hsa05418	Fluid shear stress and atherosclerosis	4	13.333333333333334	0.007065907104974178	CDH5, NOS3, KDR, SELE	26	141	8840	9.645390070921987	0.504410787402068	0.1822049799320333	0.165640890847303
KEGG_PATHWAY	hsa05224	Breast cancer	4	13.333333333333334	0.00807400567377501	NOTCH1, FLT4, NOTCH4, ESR1	26	148	8840	9.18918918918919	0.5518247412121285	0.1822049799320333	0.165640890847303
KEGG_PATHWAY	hsa04514	Cell adhesion molecules	4	13.333333333333334	0.009489713953235189	CDH5, SELE, CD34, HLA-DQB1	26	157	8840	8.662420382165607	0.6109190235735072	0.1822049799320333	0.165640890847303
KEGG_PATHWAY	hsa04022	cGMP-PKG signaling pathway	4	13.333333333333334	0.011042726056486867	EDNRA, TRPC6, NOS3, ADRA1A	26	166	8840	8.19277108433735	0.6668994247235679	0.1822049799320333	0.165640890847303
KEGG_PATHWAY	hsa04151	PI3K-Akt signaling pathway	5	16.666666666666664	0.017695647051989588	NOS3, FLT4, F2R, KDR, TEK	26	362	8840	4.696132596685083	0.8292499701707343	0.2449543239307235	0.22268574902793045
KEGG_PATHWAY	hsa04015	Rap1 signaling pathway	4	13.333333333333334	0.021205103900360737	FLT4, F2R, KDR, TEK	26	212	8840	6.415094339622642	0.8801941814374465	0.2449543239307235	0.22268574902793045
KEGG_PATHWAY	hsa05417	Lipid and atherosclerosis	4	13.333333333333334	0.022268574902793044	NOS3, PPARG, CD36, SELE	26	216	8840	6.296296296296297	0.8924184430233647	0.2449543239307235	0.22268574902793045
KEGG_PATHWAY	hsa04640	Hematopoietic cell lineage	3	10	0.03151076464611119	CD36, CD34, HLA-DQB1	26	99	8840	10.303030303030303	0.9579868739630937	0.2697027005548763	0.24518427323170572
KEGG_PATHWAY	hsa01522	Endocrine resistance	3	10	0.03151076464611119	NOTCH1, NOTCH4, ESR1	26	99	8840	10.303030303030303	0.9579868739630937	0.2697027005548763	0.24518427323170572
KEGG_PATHWAY	hsa04933	AGE-RAGE signaling pathway in diabetic complications	3	10	0.0326912364308941	EGR1, NOS3, SELE	26	101	8840	10.0990099009901	0.96276536367616	0.2697027005548763	0.24518427323170572
KEGG_PATHWAY	hsa04066	HIF-1 signaling pathway	3	10	0.037584941649680355	EGLN3, NOS3, TEK	26	109	8840	9.357798165137616	0.977463911246934	0.28622378640910423	0.2602034421900948
KEGG_PATHWAY	hsa04152	AMPK signaling pathway	3	10	0.04609579602681028	PPARG, CD36, ADRA1A	26	122	8840	8.360655737704919	0.9906465567563921	0.3042322537769478	0.2765747761608617
KEGG_PATHWAY	hsa04919	Thyroid hormone signaling pathway	3	10	0.04609579602681028	NOTCH1, NOTCH4, ESR1	26	122	8840	8.360655737704919	0.9906465567563921	0.3042322537769478	0.2765747761608617
